# Supplementary material for: A phenome-wide scan reveals convergence of common and rare variant associations
Source: Genome Med. 2023 Nov 28;15:101. doi: 10.1186/s13073-023-01253-9 (PMC10683189; doi:10.1186/s13073-023-01253-9)
Supplement: Supplementary file 2 — Additional file 2: Table S1. The CORAC value for each trait (common variant source: UK Biobank; rare variant source: UK Biobank). Table S2. The CORAC value for each trait (common variant source: GWAS ATLAS; rare variant source: UK Biobank). [file 13073_2023_1253_MOESM2_ESM.xlsx]

## Sheet: Table S1
Table S1. The CORAC value for each trait (common variant source: UK Biobank; rare variant source: UK Biobank).
phenocode	n_cases	n_controls	description	n_eff	h2_liability	h2_p	kappa_ans	kappa_95ci_lower.2.5%	kappa_95ci_upper.97.5%	gwet_ac1	gwet_ac1_95ci_lower.2.5%	gwet_ac1_95ci_upper.97.5%	OR	alpha	table_c0_r0	table_c1_r0	table_c0_r1	table_c1_r1
100001	56050	0	Food weight	56050	0.0688175	2.22742e-05	-0.0474467	-0.0720993	-0.0119603	0.856503	0.834732	0.877591	0.282174	-1.26	1355	98	98	2
100002	56050	0	Energy	56050	0.064783	2.02815e-05	-0.0688231	-0.0782775	-0.0583769	0.853574	0.830924	0.876306	0	-0.43	1353	100	100	0
100003	56050	0	Protein	56050	0.0345431	0.00906647	-0.0474467	-0.0721303	-0.0117548	0.856503	0.835168	0.876159	0.282174	-0.63	1355	98	98	2
100004	56050	0	Fat	56050	0.0551966	0.00125581	-0.0688231	-0.0786926	-0.0587114	0.853574	0.830924	0.874707	0	-0.56	1353	100	100	0
100005	56050	0	Carbohydrate	56050	0.0517441	0.000376715	-0.0581349	-0.0745711	-0.0328961	0.855038	0.834114	0.875196	0.138149	0.08	1354	99	99	1
100006	56050	0	Saturated fat	56050	0.040059	0.0210531	-0.0688231	-0.078237	-0.0589815	0.853574	0.830924	0.874707	0	-0.62	1353	100	100	0
100007	56050	0	Polyunsaturated fat	56050	0.0449789	0.00141159	-0.0581349	-0.0754115	-0.0329515	0.855038	0.835173	0.875348	0.138149	-0.24	1354	99	99	1
100008	56050	0	Total sugars	56050	0.056651	9.83705e-05	-0.0474467	-0.0712608	-0.0124913	0.856503	0.835167	0.878234	0.282174	-0.18	1355	98	98	2
100009	56050	0	Englyst dietary fibre	56050	0.0596949	7.91759e-05	-0.0688231	-0.0788704	-0.0588116	0.853574	0.829217	0.875507	0	-0.33	1353	100	100	0
100010	56026	0	Portion size	56026	0.0689896	2.76583e-06	-0.0688231	-0.0788009	-0.0591861	0.853574	0.830903	0.873105	0	-1.46	1353	100	100	0
100011	56050	0	Iron	56050	0.067159	5.06078e-06	-0.0581349	-0.0751085	-0.0310997	0.855038	0.834114	0.876314	0.138149	-0.05	1354	99	99	1
100012	56050	0	Vitamin B6	56050	0.0471547	0.000873562	-0.0581349	-0.074689	-0.0294931	0.855038	0.832408	0.87695	0.138149	-0.18	1354	99	99	1
100014	56050	0	Folate	56050	0.0474464	0.00187737	-0.0688231	-0.0783081	-0.0591324	0.853574	0.830924	0.874707	0	-0.51	1353	100	100	0
100015	56050	0	Vitamin C	56050	0.0293988	0.0263105	-0.0581349	-0.0754269	-0.0314603	0.855038	0.833892	0.876147	0.138149	-0.74	1354	99	99	1
100016	56050	0	Potassium	56050	0.0626628	2.44989e-05	-0.0688231	-0.0784798	-0.0596573	0.853574	0.830924	0.873105	0	-0.41	1353	100	100	0
100017	56050	0	Magnesium	56050	0.0734524	5.33347e-06	-0.0581349	-0.0748103	-0.031909	0.855038	0.83177	0.875029	0.138149	-0.67	1354	99	99	1
100022	56050	0	Alcohol	56050	0.0360413	0.00876992	-0.0581349	-0.0743408	-0.0316311	0.855038	0.833042	0.876789	0.138149	0.12	1354	99	99	1
100023	56050	0	Starch	56050	0.0414641	0.00338658	-0.0581349	-0.074907	-0.03189	0.855038	0.83154	0.875352	0.138149	-0.1	1354	99	99	1
100024	56050	0	Calcium	56050	0.0426749	0.00301305	-0.0581349	-0.075378	-0.0333396	0.855038	0.832829	0.875519	0.138149	0.08	1354	99	99	1
100025	56050	0	Vitamin E	56050	0.046797	0.000695324	-0.0474467	-0.0711403	-0.0130282	0.856503	0.835801	0.879182	0.282174	0.5	1355	98	98	2
102	372555	0	Pulse rate, automated reading	372555	0.157095	1.18158e-52	0.0701239	0.0052808	0.138032	0.872609	0.852052	0.892267	2.34615	-1.13	1366	87	87	13
12336	21281	0	Ventricular rate	21281	0.26518	0.000318296	-0.0688705	-0.0780197	-0.058849	0.853468	0.832503	0.875418	0	0.46	1352	100	100	0
12340	21281	0	QRS duration	21281	0.240567	0.0352545	-0.0581818	-0.0751223	-0.0326104	0.854933	0.834198	0.876059	0.138047	0.5	1353	99	99	1
1239	394432	0	Current tobacco smoking	394432	0.0567711	6.39287e-66	-0.0581349	-0.0754246	-0.0320927	0.855038	0.832627	0.875519	0.138149	-0.43	1354	99	99	1
1249	363286	0	Past tobacco smoking	363286	0.0894909	2.40016e-111	-0.0260702	-0.0611638	0.0172165	0.859431	0.838133	0.881112	0.588976	-0.6	1357	96	96	4
1259	364046	0	Smoking/smokers in household	364046	0.0125702	5.91425e-07	-0.0581818	-0.0759082	-0.0304924	0.854933	0.832918	0.876217	0.138047	-0.66	1353	99	99	1
1269	357240	0	Exposure to tobacco smoke at home	357240	0.00977063	2.44182e-05	-0.0474467	-0.0713165	-0.01714	0.856503	0.834114	0.875515	0.282174	-1.24	1355	98	98	2
1687	388179	0	Comparative body size at age 10	388179	0.141969	6.38107e-55	0.102189	0.0367269	0.177121	0.877002	0.856514	0.895932	3.10431	-0.48	1369	84	84	16
1697	388487	0	Comparative height size at age 10	388487	0.248336	1.55069e-94	0.0594357	-0.000533638	0.12686	0.871145	0.849563	0.890188	2.11519	-1.17	1365	88	88	12
1807	291196	0	Father's age at death	291196	0.0326091	5.55907e-13	-0.0474467	-0.0709708	-0.015122	0.856503	0.834973	0.876152	0.282174	-0.64	1355	98	98	2
189	394375	0	Townsend deprivation index at recruitment	394375	0.0311614	3.70073e-37	-0.0474467	-0.0709757	-0.0128869	0.856503	0.83579	0.875834	0.282174	-0.82	1355	98	98	2
20001_1001	233	394550	Cancer code, self-reported: lung cancer	931.45	0.750396	0.00980964	-0.0582288	-0.0744562	-0.0338289	0.854828	0.83387	0.876928	0.137945	-0.67	1352	99	99	1
20001_1019	183	394600	Cancer code, self-reported: small intestine/small bowel cancer	731.661	0.708551	0.0279421	-0.0475396	-0.0729596	-0.0155092	0.856294	0.834715	0.87677	0.281758	0.5	1353	98	98	2
20001_1059	3109	391674	Cancer code, self-reported: malignant melanoma	12338.1	0.126969	0.00296464	-0.0368044	-0.0682808	0.001017	0.857864	0.834631	0.879739	0.432033	0.5	1355	97	97	3
20001_1061	3706	391077	Cancer code, self-reported: basal cell carcinoma	14684.8	0.177768	4.01676e-06	-0.0368044	-0.0672412	0.00301764	0.857864	0.836324	0.878945	0.432033	-0.43	1355	97	97	3
20001_1062	475	394308	Cancer code, self-reported: squamous cell carcinoma	1897.71	0.231732	0.0487878	-0.0368044	-0.0677732	0.00502793	0.857864	0.83633	0.8802	0.432033	-0.4	1355	97	97	3
20002_1065	102580	292203	Non-cancer illness code, self-reported: hypertension	303703	0.238336	4.23685e-116	0.00595041	-0.0414222	0.0609637	0.863725	0.842971	0.885271	1.0999	-0.43	1359	93	93	7
20002_1074	12586	382197	Non-cancer illness code, self-reported: angina	48739	0.162362	2.38853e-19	-0.0261157	-0.0629774	0.0174558	0.859329	0.837394	0.879742	0.588542	-0.45	1356	96	96	4
20002_1075	9234	385549	Non-cancer illness code, self-reported: heart attack/myocardial infarction	36072.1	0.14355	7.05539e-13	-0.0261613	-0.06115	0.0181653	0.859227	0.839592	0.879993	0.588108	-0.41	1355	96	96	4
20002_1076	253	394530	Non-cancer illness code, self-reported: heart failure/pulmonary odema	1011.35	0.448017	0.049497	-0.0368504	-0.0689775	0.00361789	0.85776	0.835354	0.878063	0.431714	-0.65	1354	97	97	3
20002_1093	3265	391518	Non-cancer illness code, self-reported: pulmonary embolism +/- dvt	12952	0.0942033	0.00765606	-0.0582759	-0.0740398	-0.0329485	0.854722	0.834387	0.875726	0.137843	-1.4	1351	99	99	1
20002_1094	7887	386896	Non-cancer illness code, self-reported: deep venous thrombosis (dvt)	30917.7	0.0991169	1.45321e-05	-0.058323	-0.075316	-0.0305481	0.854616	0.832766	0.87499	0.137741	-1.13	1350	99	99	1
20002_1111	45848	348935	Non-cancer illness code, self-reported: asthma	162094	0.170462	2.8125e-36	0.0165955	-0.0337184	0.0746972	0.865092	0.845143	0.885128	1.2845	-0.35	1359	92	92	8
20002_1112	1398	393385	Non-cancer illness code, self-reported: chronic obstructive airways disease/copd	5572.2	0.187067	0.00171442	-0.058323	-0.0758943	-0.0328549	0.854616	0.833831	0.874669	0.137741	-0.47	1350	99	99	1
20002_1113	5472	389311	Non-cancer illness code, self-reported: emphysema/chronic bronchitis	21584.6	0.118104	0.000292102	-0.0261157	-0.0635832	0.0189796	0.859329	0.835912	0.879588	0.588542	0.43	1356	96	96	4
20002_1123	1287	393496	Non-cancer illness code, self-reported: sleep apnoea	5131.22	0.188756	0.00279847	-0.0261613	-0.0620608	0.01863	0.859227	0.83772	0.87966	0.588108	0.5	1355	96	96	4
20002_1138	16981	377802	Non-cancer illness code, self-reported: gastro-oesophageal reflux (gord) / gastric reflux	65002.4	0.0593549	2.5773e-07	-0.0688705	-0.0788567	-0.0591779	0.853468	0.829946	0.873836	0	-0.8	1352	100	100	0
20002_1162	6557	388226	Non-cancer illness code, self-reported: cholelithiasis/gall stones	25792.4	0.0866673	3.67193e-05	-0.0261613	-0.0616288	0.0181974	0.859227	0.838335	0.878858	0.588108	-1.5	1355	96	96	4
20002_1197	3045	391738	Non-cancer illness code, self-reported: kidney stone/ureter stone/bladder stone	12086.1	0.16511	9.04991e-06	-0.0581818	-0.0753082	-0.0306572	0.854933	0.832503	0.874457	0.138047	-0.1	1353	99	99	1
20002_1201	2355	392428	Non-cancer illness code, self-reported: bladder problem (not cancer)	9363.81	0.102374	0.0105891	-0.0582288	-0.0747406	-0.0294569	0.854828	0.831313	0.875013	0.137945	0.5	1352	99	99	1
20002_1202	1400	393383	Non-cancer illness code, self-reported: urinary frequency / incontinence	5580.14	0.157495	0.0111447	-0.0581818	-0.0754325	-0.0343992	0.854933	0.833142	0.875258	0.138047	-0.25	1353	99	99	1
20002_1220	15514	379269	Non-cancer illness code, self-reported: diabetes	59617.4	0.1865	6.71174e-33	-0.0368504	-0.0681806	0.00325782	0.85776	0.836209	0.878059	0.431714	-0.39	1354	97	97	3
20002_1223	2503	392280	Non-cancer illness code, self-reported: type 2 diabetes	9948.52	0.122828	0.00273856	-0.0262069	-0.0619219	0.0186489	0.859124	0.838209	0.880069	0.587674	-0.88	1354	96	96	4
20002_1225	3019	391764	Non-cancer illness code, self-reported: hyperthyroidism/thyrotoxicosis	11983.7	0.119736	0.00186743	-0.0368504	-0.0674167	0.0034686	0.85776	0.836199	0.878063	0.431714	0.31	1354	97	97	3
20002_1226	19312	375471	Non-cancer illness code, self-reported: hypothyroidism/myxoedema	73469.2	0.231895	1.58139e-22	0.0272846	-0.0263974	0.0867388	0.866559	0.845778	0.885486	1.47808	-0.37	1360	91	91	9
20002_1242	3122	391661	Non-cancer illness code, self-reported: eye/eyelid problem	12389.2	0.0615116	0.0425621	-0.0474931	-0.0730148	-0.0141849	0.856398	0.835884	0.877813	0.281966	0.5	1354	98	98	2
20002_1265	11717	383066	Non-cancer illness code, self-reported: migraine	45477	0.102227	1.60458e-11	-0.0368504	-0.067087	0.00156629	0.85776	0.837052	0.878059	0.431714	-0.35	1354	97	97	3
20002_1267	628	394155	Non-cancer illness code, self-reported: spinal injury	2508	0.305313	0.0415369	-0.0475396	-0.0716948	-0.0148447	0.856294	0.834082	0.877275	0.281758	0.5	1353	98	98	2
20002_1277	4063	390720	Non-cancer illness code, self-reported: glaucoma	16084.7	0.127918	1.89918e-05	-0.0475862	-0.0717826	-0.0126355	0.856189	0.833742	0.876044	0.281549	0.15	1352	98	98	2
20002_1281	1346	393437	Non-cancer illness code, self-reported: retinal detachment	5365.64	0.159001	0.00658711	-0.0581818	-0.074765	-0.0332231	0.854933	0.833348	0.876704	0.138047	-0.46	1353	99	99	1
20002_1286	22602	372181	Non-cancer illness code, self-reported: depression	85232	0.0759891	1.5851e-13	-0.0688705	-0.0785009	-0.0591933	0.853468	0.830799	0.874618	0	-0.62	1352	100	100	0
20002_1287	5473	389310	Non-cancer illness code, self-reported: anxiety/panic attacks	21588.5	0.0587289	0.00645917	-0.0368504	-0.0646298	0.00139634	0.85776	0.836636	0.879013	0.431714	-0.91	1354	97	97	3
20002_1291	1099	393684	Non-cancer illness code, self-reported: mania/bipolar disorder/manic depression	4383.76	0.197907	0.00418488	-0.0368966	-0.0671307	0.00715859	0.857657	0.837135	0.877639	0.431395	-0.46	1353	97	97	3
20002_1294	6938	387845	Non-cancer illness code, self-reported: back problem	27264.3	0.0629994	0.000250254	-0.0688705	-0.0785204	-0.0595664	0.853468	0.830799	0.873816	0	-0.32	1352	100	100	0
20002_1295	1913	392870	Non-cancer illness code, self-reported: joint disorder	7614.92	0.128418	0.0079544	-0.0689655	-0.077886	-0.058743	0.853254	0.831403	0.875259	0	0.42	1350	100	100	0
20002_1309	6382	388401	Non-cancer illness code, self-reported: osteoporosis	25115.3	0.133254	5.70944e-07	-0.0368044	-0.0675476	0.00242602	0.857864	0.836746	0.877987	0.432033	-0.13	1355	97	97	3
20002_1312	6569	388214	Non-cancer illness code, self-reported: prolapsed disc/slipped disc	25838.8	0.0443688	0.0230037	-0.00473829	-0.0471837	0.0485792	0.86226	0.840591	0.883265	0.922137	-0.12	1358	94	94	6
20002_1313	1103	393680	Non-cancer illness code, self-reported: ankylosing spondylitis	4399.67	0.141353	0.0342271	-0.0262069	-0.0623427	0.0175054	0.859124	0.837781	0.878775	0.587674	-0.8	1354	96	96	4
20002_1330	2160	392623	Non-cancer illness code, self-reported: iron deficiency anaemia	8592.73	0.128689	0.00150772	-0.0582759	-0.075813	-0.0322655	0.854722	0.832251	0.874277	0.137843	-0.32	1351	99	99	1
20002_1331	1203	393580	Non-cancer illness code, self-reported: pernicious anaemia	4797.34	0.195087	0.00448449	-0.0475862	-0.072646	-0.0132304	0.856189	0.834598	0.876369	0.281549	0.5	1352	98	98	2
20002_1371	774	394009	Non-cancer illness code, self-reported: sarcoidosis	3089.93	0.171734	0.0351994	-0.0368504	-0.0670658	0.00234465	0.85776	0.835791	0.878059	0.431714	-0.13	1354	97	97	3
20002_1386	3466	391317	Non-cancer illness code, self-reported: allergy or anaphylactic reaction to drug	13742.3	0.0539695	0.0252571	-0.0262069	-0.0628226	0.0186241	0.859124	0.836937	0.87846	0.587674	0.5	1354	96	96	4
20002_1387	22448	372335	Non-cancer illness code, self-reported: hayfever/allergic rhinitis	84686.3	0.0885991	6.81952e-13	-0.0261157	-0.0621753	0.0168136	0.859329	0.836132	0.881331	0.588542	-0.63	1356	96	96	4
20002_1417	1751	393032	Non-cancer illness code, self-reported: nasal polyps	6972.93	0.137364	0.00483765	-0.0368504	-0.0668498	0.00232666	0.85776	0.836	0.877903	0.431714	0.02	1354	97	97	3
20002_1452	10139	384644	Non-cancer illness code, self-reported: eczema/dermatitis	39514.4	0.0634183	0.000844571	-0.0581818	-0.0761133	-0.0325952	0.854933	0.83229	0.874947	0.138047	-1.49	1353	99	99	1
20002_1453	4523	390260	Non-cancer illness code, self-reported: psoriasis	17884.7	0.112579	0.000405683	-0.00473829	-0.0469053	0.0469462	0.86226	0.839535	0.882677	0.922137	-0.53	1358	94	94	6
20002_1456	1725	393058	Non-cancer illness code, self-reported: malabsorption/coeliac disease	6869.85	0.264091	5.63626e-06	-0.0261613	-0.063399	0.0205259	0.859227	0.837284	0.879965	0.588108	-0.17	1355	96	96	4
20002_1458	4456	390327	Non-cancer illness code, self-reported: diverticular disease/diverticulitis	17622.8	0.15819	2.26873e-08	-0.068918	-0.0781259	-0.0590423	0.853361	0.832358	0.873746	0	-0.03	1351	100	100	0
20002_1462	1179	393604	Non-cancer illness code, self-reported: crohns disease	4701.92	0.252579	0.00024393	-0.0369427	-0.0676923	0.00217154	0.857553	0.835548	0.878369	0.431077	-0.54	1352	97	97	3
20002_1463	2062	392721	Non-cancer illness code, self-reported: ulcerative colitis	8204.92	0.21459	1.25348e-05	-0.0154721	-0.0564432	0.0337123	0.860693	0.84027	0.879844	0.751247	-0.2	1356	95	95	5
20002_1464	4446	390337	Non-cancer illness code, self-reported: rheumatoid arthritis	17583.7	0.059976	0.0116176	-0.0368504	-0.0669536	0.0014567	0.85776	0.836412	0.876458	0.431714	0.06	1354	97	97	3
20002_1465	33285	361498	Non-cancer illness code, self-reported: osteoarthritis	121915	0.0713755	1.40516e-17	-0.0261613	-0.0587103	0.0170346	0.859227	0.837905	0.878211	0.588108	-0.75	1355	96	96	4
20002_1466	5204	175991	Non-cancer illness code, self-reported: gout	20218.2	0.247846	0.000109115	-0.015382	-0.0543038	0.0315237	0.860895	0.838567	0.880476	0.752355	-0.35	1358	95	95	5
20002_1473	48438	346345	Non-cancer illness code, self-reported: high cholesterol	169980	0.125653	3.22224e-25	0.0914197	0.0192935	0.160495	0.875357	0.854544	0.892432	2.83599	-0.77	1366	85	85	15
20002_1474	9226	385557	Non-cancer illness code, self-reported: hiatus hernia	36041.6	0.099481	1.35698e-09	-0.0261613	-0.0600847	0.0171486	0.859227	0.8379	0.880645	0.588108	-1.49	1355	96	96	4
20002_1477	760	394023	Non-cancer illness code, self-reported: psoriatic arthropathy	3034.15	0.222884	0.0264351	-0.0368966	-0.0667677	0.00200511	0.857657	0.834382	0.879416	0.431395	-0.34	1353	97	97	3
20002_1478	2858	391925	Non-cancer illness code, self-reported: cervical spondylosis	11349.2	0.0657867	0.033501	-0.0688705	-0.0784207	-0.0594935	0.853468	0.830799	0.873034	0	-0.08	1352	100	100	0
20002_1482	1764	393019	Non-cancer illness code, self-reported: chronic fatigue syndrome	7024.47	0.087877	0.0384733	-0.0368966	-0.0667783	0.00291301	0.857657	0.835028	0.877659	0.431395	-0.33	1353	97	97	3
20002_1505	1031	393752	Non-cancer illness code, self-reported: haemorrhoids / piles	4113.23	0.16093	0.0305061	-0.0582759	-0.075132	-0.0319812	0.854722	0.832256	0.87445	0.137843	0.39	1351	99	99	1
20002_1526	269	394514	Non-cancer illness code, self-reported: polio / poliomyelitis	1075.27	0.543302	0.0143366	-0.0582759	-0.0759546	-0.0331072	0.854722	0.831608	0.875567	0.137843	-0.55	1351	99	99	1
20002_1538	3098	391685	Non-cancer illness code, self-reported: arthritis (nos)	12294.8	0.0759977	0.00645611	-0.0368044	-0.0655614	0.00105785	0.857864	0.836319	0.877987	0.432033	-0.18	1355	97	97	3
20002_1561	418	394365	Non-cancer illness code, self-reported: raynaud's phenomenon/disease	1670.23	0.327299	0.0356339	-0.0582288	-0.0752015	-0.031719	0.854828	0.833647	0.875345	0.137945	-0.38	1352	99	99	1
20002_1654	243	394540	Non-cancer illness code, self-reported: fracture foot	971.402	0.450031	0.0263301	-0.0475396	-0.071458	-0.0136508	0.856294	0.836413	0.877255	0.281758	0.5	1353	98	98	2
20003_1140851088	163	394620	Treatment/medication code: senokot 7.5mg tablet	651.731	0.629036	0.0361492	-0.0475396	-0.0721615	-0.0148304	0.856294	0.834076	0.87597	0.281758	-0.6	1353	98	98	2
20003_1140852948	1691	393092	Treatment/medication code: calcium+vitamin d 500units tablet	6735.03	0.0942082	0.0435406	-0.0582288	-0.0762748	-0.033087	0.854828	0.832806	0.876612	0.137945	-0.71	1352	99	99	1
20003_1140860696	11069	383714	Treatment/medication code: lisinopril	43034.6	0.0914783	7.41801e-10	-0.0368504	-0.0670966	0.00525221	0.85776	0.837462	0.879356	0.431714	-0.12	1354	97	97	3
20003_1140860806	18433	376350	Treatment/medication code: ramipril	70289.3	0.0860908	1.5405e-13	-0.0582288	-0.0754876	-0.0306659	0.854828	0.830459	0.875013	0.137945	-0.19	1352	99	99	1
20003_1140860840	418	394365	Treatment/medication code: nitrolingual 400micrograms spray	1670.23	0.351726	0.0253016	-0.0582759	-0.0757292	-0.0340879	0.854722	0.833535	0.875881	0.137843	-0.11	1351	99	99	1
20003_1140860954	1294	393489	Treatment/medication code: isosorbide mononitrate	5159.03	0.142184	0.0172258	-0.0689655	-0.0781812	-0.0587513	0.853254	0.832235	0.874438	0	-0.3	1350	100	100	0
20003_1140861088	872	393911	Treatment/medication code: nifedipine	3480.3	0.179719	0.0254058	-0.068918	-0.0794323	-0.0588932	0.853361	0.828965	0.874548	0	-0.49	1351	100	100	0
20003_1140861806	2300	392483	Treatment/medication code: aspirin 75mg tablet	9146.4	0.0696518	0.0296113	-0.0581818	-0.0750279	-0.0330794	0.854933	0.833354	0.87463	0.138047	0.5	1353	99	99	1
20003_1140861958	45015	349768	Treatment/medication code: simvastatin	159529	0.0907778	6.56804e-32	-0.0154721	-0.0545127	0.0315053	0.860693	0.83962	0.88045	0.751247	-0.49	1356	95	95	5
20003_1140861998	11386	383397	Treatment/medication code: ventolin 100micrograms inhaler	44230.5	0.118218	2.55532e-12	-0.00473829	-0.0460025	0.04841	0.86226	0.838885	0.88168	0.922137	-0.17	1358	94	94	6
20003_1140862236	411	394372	Treatment/medication code: atrovent 20micrograms inhaler	1642.29	0.392512	0.0141988	-0.0475396	-0.071831	-0.0116977	0.856294	0.834087	0.875652	0.281758	0.5	1353	98	98	2
20003_1140862382	2414	392369	Treatment/medication code: becotide 50 inhaler	9596.96	0.124925	0.00157487	-0.0582288	-0.0750418	-0.0314961	0.854828	0.832795	0.876129	0.137945	0.5	1352	99	99	1
20003_1140862476	1118	393665	Treatment/medication code: beclazone 50 inhaler	4459.34	0.165513	0.012067	-0.058323	-0.074563	-0.030613	0.854616	0.832548	0.874025	0.137741	-0.3	1350	99	99	1
20003_1140863144	1330	393453	Treatment/medication code: zopiclone	5302.08	0.108115	0.0374551	-0.0582288	-0.074514	-0.0319722	0.854828	0.83238	0.87677	0.137945	-0.45	1352	99	99	1
20003_1140864752	14214	380569	Treatment/medication code: lansoprazole	54808.9	0.068605	4.6468e-08	-0.0474931	-0.0719004	-0.0153157	0.856398	0.833131	0.876392	0.281966	-1.02	1354	98	98	2
20003_1140864992	4384	390399	Treatment/medication code: tramadol	17341.3	0.151696	7.5467e-09	-0.0582288	-0.0743874	-0.034161	0.854828	0.833441	0.874528	0.137945	-1.31	1352	99	99	1
20003_1140865634	23244	371539	Treatment/medication code: omeprazole	87501.8	0.0814209	1.32003e-18	-0.0262069	-0.0605403	0.0194458	0.859124	0.838863	0.880061	0.587674	-0.74	1354	96	96	4
20003_1140865668	199	394584	Treatment/medication code: sulphasalazine	795.599	0.509867	0.0480887	-0.0581818	-0.0754755	-0.0333455	0.854933	0.833352	0.874457	0.138047	0.46	1353	99	99	1
20003_1140865716	740	394043	Treatment/medication code: senna	2954.45	0.197282	0.0287919	-0.0368966	-0.0679422	0.00212267	0.857657	0.834818	0.878284	0.431395	0.5	1353	97	97	3
20003_1140866122	2059	392724	Treatment/medication code: bendrofluazide	8193.04	0.0911776	0.0438649	-0.0688705	-0.078824	-0.0586714	0.853468	0.829946	0.875418	0	-0.09	1352	100	100	0
20003_1140866738	15381	379402	Treatment/medication code: atenolol	59127	0.0989738	2.61932e-16	-0.0476329	-0.0719474	-0.0130662	0.856085	0.834687	0.876435	0.281341	-0.35	1351	98	98	2
20003_1140868226	52796	341987	Treatment/medication code: aspirin	182941	0.0613488	4.99797e-26	-0.0475396	-0.0714189	-0.0133074	0.856294	0.834704	0.877416	0.281758	-0.14	1353	98	98	2
20003_1140870570	1206	393577	Treatment/medication code: vitamin b12 preparation	4809.26	0.134727	0.0356325	-0.0582288	-0.0754269	-0.0352361	0.854828	0.832374	0.876129	0.137945	0.5	1352	99	99	1
20003_1140871050	3780	391003	Treatment/medication code: calcichew d3 tablet	14975.2	0.0688073	0.0275157	-0.068918	-0.0778051	-0.0586684	0.853361	0.83238	0.874528	0	0.47	1351	100	100	0
20003_1140871310	49160	345623	Treatment/medication code: ibuprofen	172154	0.0466789	3.59137e-19	-0.0582288	-0.074832	-0.0326646	0.854828	0.83387	0.875329	0.137945	-0.86	1352	99	99	1
20003_1140874420	2635	392148	Treatment/medication code: quinine	10469.7	0.129935	0.00218216	-0.0582288	-0.0752213	-0.0328793	0.854828	0.833859	0.875815	0.137945	0.05	1352	99	99	1
20003_1140874744	3273	391510	Treatment/medication code: gliclazide	12983.5	0.164131	1.07511e-06	-0.0475396	-0.071845	-0.0147727	0.856294	0.834509	0.875333	0.281758	-0.86	1353	98	98	2
20003_1140874866	323	394460	Treatment/medication code: carbimazole	1290.94	0.482391	0.0140889	-0.0582288	-0.0748372	-0.0337077	0.854828	0.834499	0.875974	0.137945	0.48	1352	99	99	1
20003_1140874930	2276	392507	Treatment/medication code: prednisolone	9051.51	0.072092	0.0494158	-0.0475396	-0.0708391	-0.0100743	0.856294	0.834066	0.877569	0.281758	0.27	1353	98	98	2
20003_1140875408	4133	177062	Treatment/medication code: allopurinol	16154.9	0.243875	0.000128529	-0.00473829	-0.0475617	0.0482208	0.86226	0.840147	0.881987	0.922137	-0.47	1358	94	94	6
20003_1140875486	188	394595	Treatment/medication code: colchicine	751.642	0.763676	0.0129238	-0.0262069	-0.0616795	0.0181566	0.859124	0.838842	0.880372	0.587674	-0.37	1354	96	96	4
20003_1140876136	2636	392147	Treatment/medication code: beconase 50micrograms nasal spray	10473.6	0.129171	0.0015402	-0.0369427	-0.0674738	0.00167681	0.857553	0.835962	0.876937	0.431077	0.5	1352	97	97	3
20003_1140878036	267	394516	Treatment/medication code: diclofenac sodium+misoprostol	1067.28	0.458775	0.0255239	-0.0688705	-0.0785007	-0.0586703	0.853468	0.830799	0.874638	0	-0.72	1352	100	100	0
20003_1140879406	6500	388283	Treatment/medication code: ranitidine	25571.9	0.0477499	0.0116883	-0.0474931	-0.0714086	-0.011673	0.856398	0.835051	0.877351	0.281966	-0.64	1354	98	98	2
20003_1140879540	4608	390175	Treatment/medication code: fluoxetine	18216.9	0.0430219	0.0398422	-0.0581818	-0.0747652	-0.0315815	0.854933	0.833992	0.875418	0.138047	0.28	1353	99	99	1
20003_1140879616	7474	387309	Treatment/medication code: amitriptyline	29330	0.0561068	0.000725317	-0.068918	-0.0782116	-0.0591869	0.853361	0.831528	0.873726	0	-1.1	1351	100	100	0
20003_1140879760	5851	388932	Treatment/medication code: bisoprolol	23057.1	0.0563523	0.00490972	-0.0688705	-0.0789	-0.0593838	0.853468	0.830778	0.872231	0	0.5	1352	100	100	0
20003_1140879778	4428	390355	Treatment/medication code: doxazosin	17513.3	0.149172	2.04786e-06	-0.0475862	-0.0726361	-0.0152149	0.856189	0.833959	0.878124	0.281549	-0.87	1352	98	98	2
20003_1140879802	16022	378761	Treatment/medication code: amlodipine	61487	0.118078	2.10957e-19	-0.0582288	-0.0754224	-0.0305415	0.854828	0.833013	0.875173	0.137945	-0.4	1352	99	99	1
20003_1140879842	2617	392166	Treatment/medication code: propranolol	10398.6	0.0682599	0.0383444	-0.0261613	-0.0621536	0.0144168	0.859227	0.838159	0.87759	0.588108	0.5	1355	96	96	4
20003_1140881856	4711	390072	Treatment/medication code: salbutamol	18619.1	0.0809843	0.000158788	-0.0582759	-0.0751327	-0.0334766	0.854722	0.833103	0.875083	0.137843	0.44	1351	99	99	1
20003_1140882776	200	394583	Treatment/medication code: fucibet cream	799.595	0.521401	0.027936	-0.068918	-0.0792265	-0.0590214	0.853361	0.82982	0.874528	0	0.5	1351	100	100	0
20003_1140882800	416	394367	Treatment/medication code: eumovate cream	1662.25	0.343075	0.0281851	-0.0368044	-0.0673711	0.00188954	0.857864	0.837812	0.878945	0.432033	0.09	1355	97	97	3
20003_1140883066	3851	390932	Treatment/medication code: insulin product	15253.7	0.117427	0.000133372	-0.0155172	-0.0536547	0.0355946	0.860592	0.838892	0.879887	0.750693	0.07	1355	95	95	5
20003_1140883504	4454	390329	Treatment/medication code: cetirizine	17615	0.110225	3.67036e-05	-0.0688705	-0.0785007	-0.0597248	0.853468	0.831652	0.873034	0	-0.83	1352	100	100	0
20003_1140884412	1073	393710	Treatment/medication code: sumatriptan	4280.33	0.132741	0.0463062	-0.0369427	-0.0660085	0.00473681	0.857553	0.835123	0.879643	0.431077	-0.24	1352	97	97	3
20003_1140884488	8282	386501	Treatment/medication code: diclofenac	32433	0.0871747	8.73266e-07	-0.0581818	-0.0751236	-0.0324991	0.854933	0.83377	0.875099	0.138047	-0.54	1353	99	99	1
20003_1140884516	4594	390189	Treatment/medication code: thyroxine product	18162.2	0.127571	0.00145139	-0.0261157	-0.061109	0.0148323	0.859329	0.838253	0.880581	0.588542	0.22	1356	96	96	4
20003_1140884600	9811	384972	Treatment/medication code: metformin	38268.7	0.21841	2.87518e-28	-0.0261613	-0.0623133	0.0191378	0.859227	0.837927	0.881098	0.588108	-0.55	1355	96	96	4
20003_1140888266	3993	390790	Treatment/medication code: warfarin	15810.5	0.09565	0.000988396	-0.0581818	-0.0754383	-0.0338332	0.854933	0.832279	0.876063	0.138047	-0.49	1353	99	99	1
20003_1140888552	3036	391747	Treatment/medication code: enalapril	12050.6	0.164497	5.81936e-06	-0.0475862	-0.0706681	-0.0156656	0.856189	0.834387	0.876527	0.281549	-0.08	1352	98	98	2
20003_1140888560	5626	389157	Treatment/medication code: perindopril	22183.3	0.0770423	0.00036199	-0.0581818	-0.0754194	-0.0324527	0.854933	0.831652	0.875418	0.138047	-0.65	1353	99	99	1
20003_1140888570	628	394155	Treatment/medication code: flecainide	2508	0.359849	0.00270163	-0.0582288	-0.0750089	-0.0306256	0.854828	0.832161	0.87677	0.137945	0.5	1352	99	99	1
20003_1140909708	2991	391792	Treatment/medication code: furosemide	11873.4	0.127832	0.000714103	-0.0368044	-0.0680681	-0.000678777	0.857864	0.836751	0.877343	0.432033	0.06	1355	97	97	3
20003_1140910766	1247	393536	Treatment/medication code: nicorandil	4972.24	0.154828	0.0108864	-0.068918	-0.0784808	-0.0593465	0.853361	0.830674	0.874528	0	0.5	1351	100	100	0
20003_1140911730	642	394141	Treatment/medication code: flax oil tablet	2563.82	0.292977	0.00702196	-0.0475396	-0.0711642	-0.0137577	0.856294	0.834715	0.877903	0.281758	-0.71	1353	98	98	2
20003_1140916282	1611	393172	Treatment/medication code: venlafaxine	6417.7	0.185036	0.00022177	-0.0582288	-0.0750799	-0.0342023	0.854828	0.83321	0.875815	0.137945	0.35	1352	99	99	1
20003_1140916356	3556	391227	Treatment/medication code: losartan	14095.9	0.139736	0.000905504	-0.0368044	-0.0661499	0.00239608	0.857864	0.838252	0.878786	0.432033	0.5	1355	97	97	3
20003_1140916682	5936	207652	Treatment/medication code: evening primrose oil	23084.1	0.0516491	0.00527985	-0.0581349	-0.0744938	-0.031509	0.855038	0.832413	0.875352	0.138149	0.5	1354	99	99	1
20003_1140921600	6727	388056	Treatment/medication code: citalopram	26449.5	0.0688596	0.000191327	-0.0582759	-0.0746531	-0.0361533	0.854722	0.834588	0.874763	0.137843	0.5	1351	99	99	1
20003_1140922174	4544	390239	Treatment/medication code: alendronate sodium	17966.8	0.110029	0.00109831	-0.0475396	-0.0724389	-0.0127187	0.856294	0.833658	0.877746	0.281758	0.14	1353	98	98	2
20003_1140923346	9257	385526	Treatment/medication code: co-codamol	36159.8	0.0790224	6.68628e-07	-0.0474931	-0.0714543	-0.0129394	0.856398	0.835056	0.877813	0.281966	-0.84	1354	98	98	2
20003_1140926922	278	394505	Treatment/medication code: antihistamine 60mg tablet	1111.22	0.432655	0.0301819	-0.0581818	-0.0751491	-0.0322378	0.854933	0.832918	0.875439	0.138047	-0.83	1353	99	99	1
20003_1140927328	769	394014	Treatment/medication code: terbinafine	3070.01	0.267757	0.00762476	-0.0688705	-0.0777801	-0.0582441	0.853468	0.832482	0.876237	0	-0.6	1352	100	100	0
20003_1141145668	373	394410	Treatment/medication code: diovan 40mg capsule	1490.59	0.312004	0.0429315	-0.0475396	-0.0718096	-0.0170206	0.856294	0.832161	0.875974	0.281758	-0.4	1353	98	98	2
20003_1141146198	1093	393690	Treatment/medication code: xalatan 0.005% eye drops	4359.9	0.399566	4.46574e-07	-0.0368966	-0.0662005	0.00430177	0.857657	0.834818	0.877682	0.431395	-0.79	1353	97	97	3
20003_1141146234	11874	382909	Treatment/medication code: atorvastatin	46067.4	0.0907204	9.10814e-09	0.00595041	-0.0439049	0.063591	0.863725	0.842904	0.883414	1.0999	-0.81	1359	93	93	7
20003_1141156836	4245	390538	Treatment/medication code: candesartan cilexetil	16797.4	0.0925249	0.00034912	-0.0475396	-0.0707424	-0.0161859	0.856294	0.834509	0.875815	0.281758	-0.39	1353	98	98	2
20003_1141156846	423	394360	Treatment/medication code: amias 2mg tablet	1690.19	0.304778	0.0362475	-0.0582288	-0.074817	-0.0334025	0.854828	0.833013	0.875329	0.137945	-0.82	1352	99	99	1
20003_1141164828	2646	392137	Treatment/medication code: adcal-d3 1.5g/10micrograms chewable tablet	10513.1	0.111325	0.00280364	-0.0475396	-0.0714257	-0.014712	0.856294	0.834504	0.875811	0.281758	-0.99	1353	98	98	2
20003_1141168318	2543	392240	Treatment/medication code: clopidogrel	10106.5	0.074323	0.0315583	-0.0475396	-0.0727773	-0.0121906	0.856294	0.83387	0.878055	0.281758	-0.83	1353	98	98	2
20003_1141171646	791	393992	Treatment/medication code: pioglitazone	3157.66	0.283114	0.00488546	-0.0474931	-0.0723875	-0.0118859	0.856398	0.835476	0.877343	0.281966	-0.08	1354	98	98	2
20003_1141174520	2410	392373	Treatment/medication code: symbicort 100/6 turbohaler	9581.15	0.17018	2.79864e-05	-0.0581818	-0.0753753	-0.0310297	0.854933	0.833542	0.875753	0.138047	-0.85	1353	99	99	1
20003_1141176832	4685	390098	Treatment/medication code: seretide 50 evohaler	18517.6	0.119598	2.89203e-06	-0.0689655	-0.0785318	-0.0589319	0.853254	0.831403	0.874458	0	-0.5	1350	100	100	0
20003_1141177600	539	394244	Treatment/medication code: rosiglitazone	2153.06	0.306436	0.0085928	-0.068918	-0.0776085	-0.0590456	0.853361	0.83321	0.873726	0	-0.49	1351	100	100	0
20003_1141179914	221	394562	Treatment/medication code: bimatoprost	883.505	0.518539	0.0338204	-0.0582288	-0.0747834	-0.0329616	0.854828	0.834925	0.875811	0.137945	0.5	1352	99	99	1
20003_1141180036	820	393963	Treatment/medication code: fybogel orange s/f granules	3273.19	0.192693	0.0186961	-0.068918	-0.0777273	-0.0587114	0.853361	0.833231	0.874528	0	-0.5	1351	100	100	0
20003_1141182628	994	393789	Treatment/medication code: tiotropium	3965.99	0.21068	0.0207422	-0.0582759	-0.0747262	-0.0347447	0.854722	0.832895	0.874606	0.137843	0.5	1351	99	99	1
20003_1141182632	572	394211	Treatment/medication code: spiriva 18micrograms inhalation capsule	2284.68	0.350794	0.00515478	-0.0475396	-0.0725023	-0.0105717	0.856294	0.83492	0.876458	0.281758	-0.12	1353	98	98	2
20003_1141188442	26527	368256	Treatment/medication code: glucosamine product	98978.2	0.0237452	0.00102076	-0.068918	-0.0778117	-0.0590188	0.853361	0.83238	0.874528	0	-1.19	1351	100	100	0
20003_1141189094	149	394634	Treatment/medication code: avandamet 1mg / 500mg tablet	595.775	0.906073	0.013561	-0.0368044	-0.0672733	0.00386591	0.857864	0.835481	0.878302	0.432033	-0.56	1355	97	97	3
20003_1141190158	360	394423	Treatment/medication code: cipralex 5mg tablet	1438.69	0.600797	0.0200641	-0.068918	-0.078558	-0.0597857	0.853361	0.830674	0.872923	0	0.5	1351	100	100	0
20003_1141191044	16162	378621	Treatment/medication code: levothyroxine sodium	62001.4	0.195948	2.35531e-20	0.0272846	-0.0239498	0.0831218	0.866559	0.846044	0.88708	1.47808	-0.4	1360	91	91	9
20003_1141192736	2351	392432	Treatment/medication code: ezetimibe	9348	0.140147	0.00147585	-0.015427	-0.053934	0.0337871	0.860794	0.838448	0.880383	0.751801	0.02	1357	95	95	5
20003_1141194794	22256	372527	Treatment/medication code: bendroflumethiazide	84005.2	0.137727	9.1233e-18	-0.0368966	-0.0678649	0.00021509	0.857657	0.835653	0.878767	0.431395	-0.05	1353	97	97	3
20003_1187	5103	389680	Treatment/medication code: chondroitin product	20148.2	0.0432312	0.034435	-0.0582288	-0.0744035	-0.0315753	0.854828	0.832997	0.875656	0.137945	0.5	1352	99	99	1
20003_2038460150	73150	321633	Treatment/medication code: paracetamol	238384	0.0704395	4.52999e-34	-0.0581818	-0.0747311	-0.0333502	0.854933	0.831652	0.876229	0.138047	-0.68	1353	99	99	1
20015	393937	0	Sitting height	393937	0.348691	2.37029e-97	0.00599449	-0.0421645	0.0584278	0.863824	0.842396	0.882711	1.10071	-1.5	1360	93	93	7
20016	128302	0	Fluid intelligence score	128302	0.222535	4.58294e-83	-0.015382	-0.0557598	0.0380099	0.860895	0.838809	0.880968	0.752355	-0.51	1358	95	95	5
20018	131007	0	Prospective memory result	131007	0.0489084	1.15639e-10	-0.0581349	-0.0749596	-0.032078	0.855038	0.834963	0.877103	0.138149	-0.8	1354	99	99	1
20022	225207	0	Birth weight	225207	0.121532	9.36702e-77	-0.0474467	-0.0722528	-0.0135159	0.856503	0.835811	0.877588	0.282174	-0.87	1355	98	98	2
20023	392194	0	Mean time to correctly identify matches	392194	0.0782685	1.19578e-109	-0.0367584	-0.0665719	0.00256505	0.857967	0.837524	0.878234	0.432352	-0.53	1356	97	97	3
20116_0	213273	179971	Smoking status: Never	390424	0.150977	4.28308e-141	-0.0368044	-0.0664722	0.0042044	0.857864	0.836533	0.879255	0.432033	-0.52	1355	97	97	3
20116_1	139663	253581	Smoking status: Previous	360243	0.0812787	4.067e-62	-0.0474931	-0.0719939	-0.0144116	0.856398	0.833776	0.8775	0.281966	-0.63	1354	98	98	2
20116_2	40308	352936	Smoking status: Current	144706	0.152086	5.89711e-66	-0.0581818	-0.0753677	-0.0330002	0.854933	0.833142	0.876059	0.138047	-0.43	1353	99	99	1
20117_0	12289	382000	Alcohol drinker status: Never	47623.9	0.0845979	3.0386e-10	-0.0688705	-0.0785384	-0.0600346	0.853468	0.830799	0.872231	0	-0.54	1352	100	100	0
20117_1	13617	380672	Alcohol drinker status: Previous	52586.9	0.0781174	1.049e-08	-0.0688705	-0.0781115	-0.0589256	0.853468	0.831652	0.875418	0	-1.08	1352	100	100	0
20117_2	368383	25906	Alcohol drinker status: Current	96815.6	0.0765176	1.11297e-14	-0.0475396	-0.0703657	-0.012407	0.856294	0.835134	0.87662	0.281758	-0.29	1353	98	98	2
20126_0	68647	26490	Bipolar and major depression status: No Bipolar or Depression	76456.4	0.101149	1.14188e-09	-0.0367584	-0.0676894	0.00232742	0.857967	0.836653	0.877609	0.432352	-0.56	1356	97	97	3
20126_3	6823	88314	Bipolar and major depression status: Probable Recurrent major depression (severe)	25334.7	0.0694936	0.0168324	-0.0474467	-0.0726767	-0.0143297	0.856503	0.834748	0.875838	0.282174	-0.88	1355	98	98	2
20126_4	12087	83050	Bipolar and major depression status: Probable Recurrent major depression (moderate)	42205.5	0.0661164	0.00196398	-0.0581349	-0.0754869	-0.034072	0.855038	0.833264	0.875188	0.138149	-0.83	1354	99	99	1
20126_5	6441	88696	Bipolar and major depression status: Single Probable major depression episode	24019.7	0.0552319	0.0349487	-0.0581349	-0.0747135	-0.0313828	0.855038	0.834098	0.875519	0.138149	0.5	1354	99	99	1
20127	320534	0	Neuroticism score	320534	0.11191	3.43668e-42	-0.0367584	-0.0674173	0.00303585	0.857967	0.836015	0.878389	0.432352	-0.52	1356	97	97	3
20150	297213	0	Forced expiratory volume in 1-second (FEV1), Best measure	297213	0.212896	4.40178e-137	0.0487474	-0.00611167	0.113916	0.869681	0.848029	0.887902	1.89421	-1.47	1364	89	89	11
20151	297213	0	Forced vital capacity (FVC), Best measure	297213	0.236934	1.9977e-143	0.0701239	0.00889679	0.140072	0.872609	0.851311	0.893055	2.34615	-0.7	1366	87	87	13
20401	7518	119350	Ever addicted to any substance or behaviour	28290	0.0526081	0.0291982	-0.0474467	-0.072128	-0.0141456	0.856503	0.833692	0.875993	0.282174	0.47	1355	98	98	2
20407	70837	0	Frequency of failure to fulfil normal expectations due to drinking alcohol in last year	70837	0.0237016	0.015296	-0.0581349	-0.074975	-0.0330982	0.855038	0.833892	0.875352	0.138149	-0.48	1354	99	99	1
20408	70805	0	Frequency of memory loss due to drinking alcohol in last year	70805	0.0228512	0.0229752	-0.0474467	-0.0721741	-0.0140599	0.856503	0.834109	0.876147	0.282174	-0.77	1355	98	98	2
20409	70786	0	Frequency of feeling guilt or remorse after drinking alcohol in last year	70786	0.0473028	8.78672e-05	-0.0688231	-0.0783708	-0.0593362	0.853574	0.830924	0.873907	0	-0.91	1353	100	100	0
20413	70741	0	Frequency of inability to cease drinking in last year	70741	0.0329435	0.0019632	-0.0688231	-0.0788537	-0.0594015	0.853574	0.829217	0.873125	0	0.35	1353	100	100	0
20414	128140	0	Frequency of drinking alcohol	128140	0.0727748	4.22344e-21	-0.0474467	-0.0706523	-0.0153438	0.856503	0.835602	0.876151	0.282174	-0.64	1355	98	98	2
20416	117773	0	Frequency of consuming six or more units of alcohol	117773	0.0609455	1.87884e-15	-0.0474467	-0.071003	-0.0142604	0.856503	0.836231	0.87695	0.282174	-0.52	1355	98	98	2
20417	14153	21971	Tense, sore, or aching muscles during worst period of anxiety	34432	0.0811662	0.0155708	-0.00469374	-0.0465027	0.0494025	0.86236	0.841951	0.882063	0.922816	-0.3	1359	94	94	6
20433	66487	0	Age at first episode of depression	66487	0.0246975	0.024602	-0.0581349	-0.0758154	-0.0312477	0.855038	0.832627	0.876326	0.138149	-0.82	1354	99	99	1
20453	128117	0	Ever taken cannabis	128117	0.0747509	2.5978e-25	-0.0367584	-0.0684484	0.00452435	0.857967	0.838138	0.877748	0.432352	-0.73	1356	97	97	3
20463	2205	125502	Ever heard an un-real voice	8667.71	0.128808	0.020274	-0.0474467	-0.0721111	-0.0130424	0.856503	0.836033	0.875069	0.282174	0.5	1355	98	98	2
20468	999	127004	Ever believed in an un-real conspiracy against self	3964.81	0.249244	0.0147317	-0.0474467	-0.0713272	-0.0123196	0.856503	0.833686	0.876793	0.282174	0.5	1355	98	98	2
20471	4082	122857	Ever seen an un-real vision	15802.9	0.0665304	0.0423637	-0.0474467	-0.0713911	-0.0155439	0.856503	0.835806	0.875192	0.282174	0.43	1355	98	98	2
20474	880	127054	Ever believed in un-real communications or signs	3495.79	0.24588	0.0140867	-0.0581349	-0.0748228	-0.0302601	0.855038	0.830918	0.875683	0.138149	0.5	1354	99	99	1
20477	1311	4933	Ever talked to a health professional about unusual or psychotic experiences	4142.96	0.513693	0.0233096	-0.0261157	-0.0594327	0.0177601	0.859329	0.836782	0.879284	0.588542	-0.36	1356	96	96	4
20479	127453	0	Ever thought that life not worth living	127453	0.0693114	2.96064e-19	-0.0688231	-0.0774853	-0.0589652	0.853574	0.832627	0.875507	0	-0.7	1353	100	100	0
20480	5495	122440	Ever self-harmed	21035.9	0.0495866	0.0403376	-0.0581349	-0.0753685	-0.0333328	0.855038	0.833471	0.876163	0.138149	-0.38	1354	99	99	1
20485	127791	0	Ever contemplated self-harm	127791	0.03457	5.89261e-07	-0.0581349	-0.0755718	-0.0321198	0.855038	0.833455	0.874386	0.138149	-0.49	1354	99	99	1
20499	50031	77843	Ever sought or received professional help for mental distress	121825	0.100028	2.02794e-16	-0.0260702	-0.0608401	0.0206046	0.859431	0.83669	0.881116	0.588976	-0.4	1357	96	96	4
20500	42172	84460	Ever suffered mental distress preventing usual activities	112510	0.0871472	1.71408e-13	-0.0474467	-0.0713197	-0.0118172	0.856503	0.835806	0.877435	0.282174	-1.01	1355	98	98	2
20501	5284	120090	Ever had period of mania / excitability	20245.2	0.0669666	0.0311824	-0.0581349	-0.0758409	-0.0321902	0.855038	0.832616	0.875348	0.138149	-0.72	1354	99	99	1
20502	32412	91942	Ever had period extreme irritability	95856.2	0.110885	1.24044e-17	-0.015382	-0.0568362	0.0341138	0.860895	0.840542	0.881428	0.752355	-0.89	1358	95	95	5
20505	127684	0	Recent easy annoyance or irritability	127684	0.0428923	1.28533e-10	-0.0581349	-0.0754798	-0.0329172	0.855038	0.832834	0.875834	0.138149	-0.67	1354	99	99	1
20506	127801	0	Recent feelings or nervousness or anxiety	127801	0.0248488	0.000450958	-0.0260702	-0.057127	0.0169191	0.859431	0.84006	0.880315	0.588976	-0.89	1357	96	96	4
20507	127703	0	Recent feelings of inadequacy	127703	0.0240383	0.000206234	-0.0260702	-0.0604607	0.016388	0.859431	0.837524	0.878541	0.588976	-0.91	1357	96	96	4
20508	128115	0	Recent trouble concentrating on things	128115	0.0258681	0.000257117	-0.0474467	-0.0718089	-0.0147605	0.856503	0.833268	0.875675	0.282174	-0.4	1355	98	98	2
20509	127785	0	Recent inability to stop or control worrying	127785	0.0381582	1.93467e-08	-0.0474467	-0.0713497	-0.0152511	0.856503	0.834532	0.875989	0.282174	-1.4	1355	98	98	2
20510	127860	0	Recent feelings of depression	127860	0.0376669	2.98671e-09	-0.0581349	-0.0751108	-0.0309178	0.855038	0.833892	0.875515	0.138149	-0.44	1354	99	99	1
20511	128130	0	Recent poor appetite or overeating	128130	0.0493221	1.2904e-11	-0.0688231	-0.0777261	-0.0592628	0.853574	0.832627	0.874707	0	-0.7	1353	100	100	0
20512	127678	0	Recent feelings of foreboding	127678	0.0312227	2.66198e-06	-0.0367584	-0.0680462	0.00433703	0.857967	0.836653	0.878881	0.432352	-0.95	1356	97	97	3
20514	127974	0	Recent lack of interest or pleasure in doing things	127974	0.0327978	1.9648e-06	-0.0581349	-0.0743275	-0.0313755	0.855038	0.833264	0.876946	0.138149	-0.36	1354	99	99	1
20517	128030	0	Trouble falling or staying asleep, or sleeping too much	128030	0.0580777	7.76475e-16	-0.0474467	-0.070486	-0.0131616	0.856503	0.835173	0.877431	0.282174	-0.74	1355	98	98	2
20518	128078	0	Recent changes in speed/amount of moving or speaking	128078	0.0305051	3.64191e-06	-0.0581349	-0.0751279	-0.0303691	0.855038	0.832627	0.875196	0.138149	0.02	1354	99	99	1
20519	128044	0	Recent feelings of tiredness or low energy	128044	0.0560505	3.75184e-15	-0.0581349	-0.0743263	-0.0314859	0.855038	0.834753	0.874707	0.138149	-0.69	1354	99	99	1
20534	10225	39517	Sleeping too much	32492.6	0.113707	0.000794707	-0.0581349	-0.0749316	-0.0328824	0.855038	0.833264	0.874394	0.138149	0.01	1354	99	99	1
20535	37707	12035	Waking too early	36492.6	0.101258	0.00104103	-0.0581349	-0.0751577	-0.0321325	0.855038	0.832621	0.874547	0.138149	-0.58	1354	99	99	1
20536_0	24963	36683	Weight change during worst episode of depression: Stayed about the same or was on a diet	59417.8	0.0842026	1.32586e-05	-0.0688231	-0.0784457	-0.0597033	0.853574	0.831776	0.873125	0	0.5	1353	100	100	0
20536_1	10640	51006	Weight change during worst episode of depression: Gained weight	35214.2	0.0907625	0.00326866	-0.0581349	-0.0746327	-0.0330396	0.855038	0.833476	0.875348	0.138149	0.45	1354	99	99	1
20536_2	22141	39505	Weight change during worst episode of depression: Lost weight	56755	0.0801948	0.000339873	-0.0688231	-0.0780845	-0.05896	0.853574	0.831776	0.873907	0	0.5	1353	100	100	0
20537	39226	0	Frequency of difficulty controlling worry during worst period of anxiety	39226	0.045174	0.0117688	-0.0688231	-0.0777281	-0.0587286	0.853574	0.832627	0.875507	0	-0.11	1353	100	100	0
20544_1	1584	126349	Mental health problems ever diagnosed by a professional: Social anxiety or social phobia	6257.55	0.255416	5.67793e-05	-0.0474467	-0.0706891	-0.0100864	0.856503	0.835602	0.876954	0.282174	-0.24	1355	98	98	2
20544_11	27402	100595	Mental health problems ever diagnosed by a professional: Depression	86142.8	0.0845953	7.0709e-09	-0.0581349	-0.0751013	-0.0309429	0.855038	0.831562	0.875515	0.138149	-0.28	1354	99	99	1
20544_15	18201	109768	Mental health problems ever diagnosed by a professional: Anxiety, nerves or generalized anxiety disorder	62449.1	0.0808693	2.33885e-07	-0.0688231	-0.077617	-0.0598386	0.853574	0.833476	0.872302	0	-1.25	1353	100	100	0
20544_3	479	127445	Mental health problems ever diagnosed by a professional: Any other type of psychosis or psychotic illness	1908.83	0.396844	0.0188095	-0.0581349	-0.0756555	-0.0312461	0.855038	0.831562	0.875036	0.138149	0.39	1354	99	99	1
20544_6	7159	120781	Mental health problems ever diagnosed by a professional: Panic attacks	27033.6	0.0843923	0.0011872	-0.0581349	-0.0758158	-0.032568	0.855038	0.833686	0.875033	0.138149	-0.84	1354	99	99	1
20544_7	789	127139	Mental health problems ever diagnosed by a professional: Obsessive compulsive disorder (OCD)	3136.54	0.30318	0.0101742	-0.0581349	-0.0748279	-0.0336044	0.855038	0.833476	0.874707	0.138149	-0.06	1354	99	99	1
20546_1	4453	123523	Substances taken for depression: Unprescribed medication (more than once)	17192.2	0.0638893	0.0242554	-0.0260702	-0.0594342	0.0159356	0.859431	0.839388	0.879671	0.588976	-0.37	1357	96	96	4
20546_3	30884	97092	Substances taken for depression: Medication prescribed to you (for at least two weeks)	93723.5	0.0938686	3.81513e-13	-0.0688231	-0.0780832	-0.0583918	0.853574	0.831776	0.875507	0	-0.32	1353	100	100	0
20546_4	9299	118677	Substances taken for depression: Drugs or alcohol (more than once)	34493.3	0.0847612	0.000276411	-0.0581349	-0.0753155	-0.028623	0.855038	0.833686	0.875029	0.138149	-0.6	1354	99	99	1
2090	135495	256629	Seen doctor (GP) for nerves, anxiety, tension or depression	354704	0.100929	6.1909e-73	-0.0581818	-0.0754289	-0.0316378	0.854933	0.833136	0.876059	0.138047	-0.49	1353	99	99	1
2100	44916	348150	Seen a psychiatrist for nerves, anxiety, tension or depression	159134	0.0842259	7.29891e-31	-0.0688705	-0.0773503	-0.0592759	0.853468	0.833354	0.873816	0	-0.51	1352	100	100	0
21001	393562	0	Body mass index (BMI)	393562	0.248198	2.27243e-192	0.0594357	-0.00229186	0.128421	0.871145	0.850667	0.889901	2.11519	-1.14	1365	88	88	12
21002	393709	0	Weight	393709	0.265415	2.37336e-161	0.0380592	-0.0160109	0.103136	0.868217	0.848027	0.887171	1.68272	-0.88	1363	90	90	10
21021	129590	0	Pulse wave Arterial Stiffness index	129590	0.0491637	3.58661e-12	-0.0581349	-0.0762293	-0.0324612	0.855038	0.832195	0.876151	0.138149	-0.65	1354	99	99	1
22126	22541	77336	Doctor diagnosed hayfever or allergic rhinitis	69815.1	0.176344	4.53162e-13	-0.0367584	-0.0663865	0.00460426	0.857967	0.837287	0.879186	0.432352	-0.64	1356	97	97	3
22127	12644	87233	Doctor diagnosed asthma	44173.3	0.143164	2.46547e-07	-0.0260702	-0.061609	0.0152738	0.859431	0.837726	0.879978	0.588976	-0.11	1357	96	96	4
22146	22541	0	Age hayfever or allergic rhinitis diagnosed by doctor	22541	0.119574	0.0059274	-0.0474931	-0.0717164	-0.0146596	0.856398	0.834421	0.878454	0.281966	0.5	1354	98	98	2
22147	12644	0	Age asthma diagnosed by doctor	12644	0.137666	0.0173315	-0.0475396	-0.0710688	-0.0128712	0.856294	0.83279	0.877424	0.281758	-0.26	1353	98	98	2
2217	340104	0	Age started wearing glasses or contact lenses	340104	0.0745779	1.06518e-71	-0.015382	-0.0548535	0.0334904	0.860895	0.840061	0.881276	0.752355	-0.44	1358	95	95	5
2296	393948	0	Falls in the last year	393948	0.0311851	4.43975e-36	-0.0581349	-0.075572	-0.0318841	0.855038	0.833471	0.875348	0.138149	-0.6	1354	99	99	1
23099	387753	0	Body fat percentage	387753	0.229999	1.39755e-249	0.0166827	-0.0337715	0.0705286	0.865288	0.843086	0.884999	1.28639	-0.59	1361	92	92	8
23100	387351	0	Whole body fat mass	387351	0.239131	9.55087e-197	0.0594357	-0.00199184	0.123943	0.871145	0.853361	0.892366	2.11519	-1.39	1365	88	88	12
23101	387945	0	Whole body fat-free mass	387945	0.302503	2.00423e-151	0.0380592	-0.0168576	0.0966507	0.868217	0.84692	0.887606	1.68272	-1.2	1363	90	90	10
23102	387974	0	Whole body water mass	387974	0.302087	6.61465e-151	0.0701239	0.00655709	0.134412	0.872609	0.851779	0.8913	2.34615	-0.73	1366	87	87	13
23105	387962	0	Basal metabolic rate	387962	0.296321	2.75812e-151	0.0380592	-0.0167589	0.105168	0.868217	0.847889	0.887674	1.68272	-1.09	1363	90	90	10
23111	387945	0	Leg fat percentage (right)	387945	0.221416	8.89278e-261	0.027371	-0.0259404	0.0887617	0.866752	0.846271	0.885312	1.48026	-0.58	1362	91	91	9
23112	387940	0	Leg fat mass (right)	387940	0.23227	1.03252e-203	0.0166827	-0.033488	0.074571	0.865288	0.84601	0.885729	1.28639	-1.47	1361	92	92	8
23113	387932	0	Leg fat-free mass (right)	387932	0.282356	9.02802e-149	0.0487474	-0.00734187	0.110442	0.869681	0.848923	0.88957	1.89421	-1.31	1364	89	89	11
23115	387925	0	Leg fat percentage (left)	387925	0.221024	8.9685e-262	0.027371	-0.0260698	0.0883197	0.866752	0.847239	0.886304	1.48026	-0.66	1362	91	91	9
23116	387922	0	Leg fat mass (left)	387922	0.233843	4.74594e-208	0.027371	-0.02489	0.086112	0.866752	0.842883	0.88623	1.48026	-1.1	1362	91	91	9
23117	387906	0	Leg fat-free mass (left)	387906	0.281976	4.66413e-148	0.0166827	-0.0321126	0.07688	0.865288	0.842235	0.883505	1.28639	-1.04	1361	92	92	8
23119	387894	0	Arm fat percentage (right)	387894	0.222241	3.41463e-227	0.0166827	-0.0320936	0.0716409	0.865288	0.844133	0.885144	1.28639	-1.4	1361	92	92	8
23120	387864	0	Arm fat mass (right)	387864	0.231786	2.23451e-180	0.0487474	-0.0146253	0.109403	0.869681	0.84789	0.889478	1.89421	-0.9	1364	89	89	11
23121	387859	0	Arm fat-free mass (right)	387859	0.27469	1.56229e-162	0.027371	-0.0253579	0.0862176	0.866752	0.846404	0.886228	1.48026	-1.21	1362	91	91	9
23123	387830	0	Arm fat percentage (left)	387830	0.224839	1.32986e-240	0.00599449	-0.0418553	0.0572916	0.863824	0.841755	0.883349	1.10071	-0.72	1360	93	93	7
23124	387798	0	Arm fat mass (left)	387798	0.232183	5.31019e-185	0.027371	-0.0280527	0.0855568	0.866752	0.844525	0.886377	1.48026	-0.88	1362	91	91	9
23125	387788	0	Arm fat-free mass (left)	387788	0.269922	3.52476e-160	0.0166827	-0.0326951	0.0716851	0.865288	0.842794	0.885728	1.28639	-1.01	1361	92	92	8
23127	387739	0	Trunk fat percentage	387739	0.220585	2.95675e-233	0.00599449	-0.0379708	0.0595394	0.863824	0.843041	0.883005	1.10071	-1.07	1360	93	93	7
23128	387722	0	Trunk fat mass	387722	0.238672	8.95014e-198	0.0701239	0.0035548	0.136127	0.872609	0.852151	0.890369	2.34615	-0.66	1366	87	87	13
23129	387653	0	Trunk fat-free mass	387653	0.298052	5.0571e-149	0.0380592	-0.0192881	0.10228	0.868217	0.847957	0.886306	1.68272	-1.25	1363	90	90	10
2316	81079	306470	Wheeze or whistling in the chest in last year	256466	0.128128	4.3962e-76	-0.015427	-0.055685	0.0337888	0.860794	0.83909	0.880395	0.751801	-0.41	1357	95	95	5
2335	61674	329192	Chest pain or discomfort	207770	0.0787009	1.12755e-48	-0.0261613	-0.0607605	0.0153701	0.859227	0.838535	0.879348	0.588108	-0.36	1355	96	96	4
2443	18980	374778	Diabetes diagnosed by doctor	72260.5	0.205637	6.37267e-40	-0.0368044	-0.0670164	0.00205132	0.857864	0.835907	0.87879	0.432033	-0.48	1355	97	97	3
2453	30948	362566	Cancer diagnosed by doctor	114056	0.0327603	3.37541e-05	-0.0368504	-0.0663698	3.47187e-06	0.85776	0.837905	0.877102	0.431714	-0.24	1354	97	97	3
2463	37911	354806	Fractured/broken bones in last 5 years	137005	0.0583163	1.60194e-13	-0.0474467	-0.0717736	-0.0117264	0.856503	0.835824	0.878541	0.282174	-0.62	1355	98	98	2
2714	207634	0	Age when periods started (menarche)	207634	0.209015	1.15704e-67	-0.00469374	-0.0467932	0.0460673	0.86236	0.840301	0.882365	0.922816	-0.56	1359	94	94	6
2724	131351	47938	Had menopause	140482	0.0663963	2.53562e-09	-0.015382	-0.0552039	0.0346984	0.860895	0.838984	0.880505	0.752355	0.16	1358	95	95	5
2814	84044	128935	Ever used hormone-replacement therapy (HRT)	203517	0.0752332	5.06795e-21	-0.0581349	-0.0758158	-0.0306645	0.855038	0.833892	0.874707	0.138149	-0.54	1354	99	99	1
2834	17297	193315	Bilateral oophorectomy (both ovaries removed)	63505.8	0.0482402	0.000169227	-0.0260702	-0.0610614	0.0194861	0.859431	0.837085	0.882059	0.588976	-0.24	1357	96	96	4
30000	383465	0	White blood cell (leukocyte) count	383465	0.190975	1.00077e-111	0.134253	0.0607623	0.210904	0.881395	0.862602	0.899593	3.97317	-0.77	1372	81	81	19
30010	383469	0	Red blood cell (erythrocyte) count	383469	0.233745	4.90407e-24	0.112877	0.0460799	0.186921	0.878466	0.857487	0.897491	3.38075	-0.87	1370	83	83	17
30020	383469	0	Haemoglobin concentration	383469	0.173933	1.30582e-54	0.027371	-0.0254589	0.0893869	0.866752	0.8462	0.887812	1.48026	-0.68	1362	91	91	9
30030	383469	0	Haematocrit percentage	383469	0.163077	2.05363e-47	0.0380592	-0.0160517	0.102364	0.868217	0.846915	0.88925	1.68272	-1.23	1363	90	90	10
30040	383467	0	Mean corpuscular volume	383467	0.266674	3.07241e-14	0.15563	0.0718413	0.232417	0.884324	0.863001	0.901485	4.6233	-1.48	1374	79	79	21
30050	383466	0	Mean corpuscular haemoglobin	383466	0.253001	1.26596e-14	0.102189	0.0315995	0.17229	0.877002	0.856646	0.89501	3.10431	-0.96	1369	84	84	16
30060	383462	0	Mean corpuscular haemoglobin concentration	383462	0.0531758	1.42476e-26	0.166318	0.0876812	0.242723	0.885788	0.866837	0.903802	4.97206	-0.73	1375	78	78	22
30070	383467	0	Red blood cell (erythrocyte) distribution width	383467	0.217173	2.0402e-34	0.166318	0.0862345	0.246826	0.885788	0.866845	0.903634	4.97206	-0.35	1375	78	78	22
30080	383466	0	Platelet count	383466	0.307884	2.80614e-21	0.112877	0.0407782	0.178404	0.878466	0.856897	0.89631	3.38075	-0.48	1370	83	83	17
30090	383462	0	Platelet crit	383462	0.255684	5.00444e-14	0.0701239	0.0110654	0.142242	0.872609	0.851674	0.892647	2.34615	-1.34	1366	87	87	13
30100	383461	0	Mean platelet (thrombocyte) volume	383461	0.40622	1.10969e-12	0.123565	0.0441165	0.200592	0.879931	0.861065	0.898018	3.67014	-0.4	1371	82	82	18
30110	383461	0	Platelet distribution width	383461	0.203399	1.34073e-06	0.112877	0.0447448	0.188132	0.878466	0.860005	0.897763	3.38075	-0.91	1370	83	83	17
30120	382765	0	Lymphocyte count	382765	0.210252	1.5474e-39	0.0594357	-0.00534926	0.122313	0.871145	0.849637	0.889619	2.11519	-1.48	1365	88	88	12
30130	382765	0	Monocyte count	382765	0.230464	7.10011e-13	0.102189	0.0271619	0.170691	0.877002	0.856324	0.896177	3.10431	-0.42	1369	84	84	16
30140	382765	0	Neutrophill count	382765	0.164108	5.25447e-88	0.0915003	0.024541	0.161858	0.875538	0.855227	0.894732	2.84014	-0.47	1368	85	85	15
30150	382765	0	Eosinophill count	382765	0.18403	4.85151e-44	0.0808121	0.0156327	0.153632	0.874074	0.852155	0.893679	2.58761	-0.82	1367	86	86	14
30160	382765	0	Basophill count	382765	0.0242111	8.1781e-11	0.00599449	-0.0398318	0.0618851	0.863824	0.842794	0.883204	1.10071	-0.96	1360	93	93	7
30180	382770	0	Lymphocyte percentage	382770	0.163168	2.63167e-38	0.0915003	0.0156103	0.161086	0.875538	0.854856	0.89384	2.84014	-0.48	1368	85	85	15
30190	382770	0	Monocyte percentage	382770	0.213031	2.08689e-08	0.0915003	0.0243046	0.161361	0.875538	0.856172	0.894735	2.84014	-0.38	1368	85	85	15
30200	382770	0	Neutrophill percentage	382770	0.152658	1.46737e-50	0.134253	0.0605705	0.205173	0.881395	0.860415	0.899705	3.97317	-0.47	1372	81	81	19
30210	382770	0	Eosinophill percentage	382770	0.215265	2.34243e-42	0.0915003	0.0267281	0.161666	0.875538	0.855879	0.894088	2.84014	-1.34	1368	85	85	15
30220	382770	0	Basophill percentage	382770	0.0486499	2.19079e-10	0.0380592	-0.0156524	0.0954381	0.868217	0.847116	0.887746	1.68272	-0.46	1363	90	90	10
30240	377154	0	Reticulocyte percentage	377154	0.22502	2.12318e-15	0.15563	0.0829484	0.239454	0.884324	0.865866	0.902618	4.6233	-1.32	1374	79	79	21
30250	377154	0	Reticulocyte count	377154	0.227442	9.45291e-17	0.123565	0.050835	0.200882	0.879931	0.860948	0.898546	3.67014	-1.35	1371	82	82	18
30260	377154	0	Mean reticulocyte volume	377154	0.199967	1.20421e-13	0.112877	0.0401612	0.18823	0.878466	0.858686	0.897493	3.38075	-1.1	1370	83	83	17
30270	377155	0	Mean sphered cell volume	377155	0.200086	6.36116e-16	0.187694	0.110148	0.267862	0.888716	0.869473	0.906989	5.72161	-1.15	1377	76	76	24
30280	377154	0	Immature reticulocyte fraction	377154	0.164055	9.56217e-15	0.102189	0.0302604	0.178543	0.877002	0.856705	0.894735	3.10431	-0.63	1369	84	84	16
30290	377155	0	High light scatter reticulocyte percentage	377155	0.247591	3.67841e-15	0.123565	0.0461028	0.199353	0.879931	0.860054	0.898926	3.67014	-1.39	1371	82	82	18
30300	377154	0	High light scatter reticulocyte count	377154	0.247877	9.39185e-16	0.123565	0.0486655	0.199311	0.879931	0.861068	0.898818	3.67014	-0.77	1371	82	82	18
30500	119013	0	Microalbumin in urine	119013	0.0425538	3.89771e-07	-0.0474467	-0.0712005	-0.0142505	0.856503	0.834109	0.877125	0.282174	-0.47	1355	98	98	2
30510	383774	0	Creatinine (enzymatic) in urine	383774	0.0660358	1.11551e-76	-0.00469374	-0.0477695	0.050077	0.86236	0.840905	0.881264	0.922816	-0.47	1359	94	94	6
30520	382934	0	Potassium in urine	382934	0.0420621	1.38555e-47	-0.0367584	-0.067608	0.00157555	0.857967	0.834973	0.878877	0.432352	-0.42	1356	97	97	3
30530	382952	0	Sodium in urine	382952	0.072566	2.17691e-84	-0.0581349	-0.074284	-0.0345069	0.855038	0.834114	0.874551	0.138149	-0.52	1354	99	99	1
30600	345108	0	Albumin (quantile)	345108	0.144611	1.34319e-53	0.0915003	0.0253538	0.164388	0.875538	0.854936	0.893956	2.84014	-1.19	1368	85	85	15
30610	376833	0	Alkaline phosphatase (quantile)	376833	0.308597	2.02087e-06	0.134253	0.0565872	0.209151	0.881395	0.860055	0.899849	3.97317	-0.79	1372	81	81	19
3062	360076	0	Forced vital capacity (FVC)	360076	0.209992	1.39108e-146	0.027371	-0.0267387	0.0868171	0.866752	0.846461	0.885879	1.48026	-1.47	1362	91	91	9
30620	376687	0	Alanine aminotransferase (quantile)	376687	0.132455	4.38603e-26	0.0915003	0.023264	0.166934	0.875538	0.854749	0.894722	2.84014	-0.44	1368	85	85	15
3063	360076	0	Forced expiratory volume in 1-second (FEV1)	360076	0.191973	2.81587e-141	0.00599449	-0.0397362	0.05529	0.863824	0.843435	0.8832	1.10071	-1.11	1360	93	93	7
30630	343018	0	Apoliprotein A (quantile)	343018	0.285172	2.79115e-06	0.187694	0.102288	0.271968	0.888716	0.87114	0.906521	5.72161	-0.47	1377	76	76	24
3064	360076	0	Peak expiratory flow (PEF)	360076	0.106068	3.13916e-78	-0.0367584	-0.0656543	0.00193357	0.857967	0.836033	0.878541	0.432352	-0.58	1356	97	97	3
30640	374968	0	Apoliprotein B (quantile)	374968	0.0915113	1.22518e-05	0.166318	0.0926042	0.247993	0.885788	0.866822	0.903757	4.97206	-1.47	1375	78	78	22
30650	375430	0	Aspartate aminotransferase (quantile)	375430	0.142546	2.45388e-23	0.124834	0.0456816	0.199473	0.880739	0.861246	0.899849	3.71816	-0.48	1372	81	82	18
30670	376551	0	Urea (quantile)	376551	0.119294	2.20673e-49	0.0808121	0.018454	0.152236	0.874074	0.854381	0.893545	2.58761	-0.47	1367	86	86	14
30680	344966	0	Calcium (quantile)	344966	0.13492	5.32647e-25	0.0593939	-0.000638231	0.120296	0.871052	0.851285	0.890056	2.11364	-0.55	1364	88	88	12
30690	376808	0	Cholesterol (quantile)	376808	0.112142	4.40998e-12	0.209071	0.127816	0.295076	0.891645	0.874851	0.910352	6.54748	-1.47	1379	74	74	26
30700	376624	0	Creatinine (quantile)	376624	0.211492	1.15487e-63	0.0380592	-0.0214803	0.0990588	0.868217	0.848534	0.887528	1.68272	-1.08	1363	90	90	10
30710	376005	0	C-reactive protein (quantile)	376005	0.192542	5.28681e-11	0.0915003	0.0247744	0.16438	0.875538	0.855312	0.893976	2.84014	-0.49	1368	85	85	15
30720	376784	0	Cystatin C (quantile)	376784	0.321398	0.00139424	0.144942	0.0736142	0.226391	0.882859	0.863206	0.901192	4.29063	-0.34	1373	80	80	20
30730	376608	0	Gamma glutamyltransferase (quantile)	376608	0.228267	1.94561e-18	0.0808121	0.0131961	0.150608	0.874074	0.85503	0.89303	2.58761	-0.29	1367	86	86	14
30740	344692	0	Glucose (quantile)	344692	0.0891545	8.07587e-10	0.0594357	-0.00441228	0.125465	0.871145	0.849985	0.889675	2.11519	-0.25	1365	88	88	12
30750	376931	0	Glycated haemoglobin (quantile)	376931	0.195971	8.46624e-53	0.112877	0.0393435	0.189193	0.878466	0.857808	0.897759	3.38075	-0.53	1370	83	83	17
30760	344938	0	HDL cholesterol (quantile)	344938	0.329514	1.69714e-06	0.123565	0.0514053	0.204872	0.879931	0.860183	0.898795	3.67014	-0.4	1371	82	82	18
30770	374755	0	IGF-1 (quantile)	374755	0.253212	4.37442e-43	0.102189	0.0349286	0.178436	0.877002	0.856245	0.896578	3.10431	-1.21	1369	84	84	16
30780	376106	0	LDL direct (quantile)	376106	0.0824669	4.90689e-07	0.166318	0.0892726	0.24726	0.885788	0.865353	0.904169	4.97206	-1.48	1375	78	78	22
3079	1246	393239	Pace-maker	4968.26	0.17102	0.0079331	-0.0582288	-0.0746079	-0.0307836	0.854828	0.834509	0.876145	0.137945	-0.56	1352	99	99	1
30800	59620	0	Oestradiol (quantile)	59620	0.029632	0.0216169	-0.0367584	-0.0669783	0.00142212	0.857967	0.837932	0.876631	0.432352	-0.72	1356	97	97	3
30810	344440	0	Phosphate (quantile)	344440	0.13365	1.97402e-15	0.0487474	-0.00899706	0.114001	0.869681	0.849028	0.88968	1.89421	-1.33	1364	89	89	11
30830	341779	0	SHBG (quantile)	341779	0.230246	2.26768e-08	0.0701239	0.00743108	0.142384	0.872609	0.851882	0.893435	2.34615	-1.49	1366	87	87	13
30850	341317	0	Testosterone (quantile)	341317	0.0770816	7.272e-25	0.027371	-0.0274521	0.0872692	0.866752	0.844721	0.886519	1.48026	-0.56	1362	91	91	9
30860	344688	0	Total protein (quantile)	344688	0.166598	1.52348e-38	0.102189	0.031657	0.177486	0.877002	0.856607	0.896452	3.10431	-0.5	1369	84	84	16
30870	376509	0	Triglycerides (quantile)	376509	0.218169	1.09448e-09	0.123565	0.0464918	0.199019	0.879931	0.860183	0.898935	3.67014	-0.88	1371	82	82	18
30880	376357	0	Urate (quantile)	376357	0.213502	4.94723e-07	0.0460397	-0.0161841	0.10699	0.867231	0.848069	0.88695	1.82841	-0.43	1361	92	89	11
30890	360290	0	Vitamin D (quantile)	360290	0.100278	7.91806e-08	0.0808121	0.0167985	0.149113	0.874074	0.85429	0.894487	2.58761	-1.37	1367	86	86	14
3436	29642	0	Age started smoking in current smokers	29642	0.0725253	0.00381926	-0.0260702	-0.0614473	0.0218415	0.859431	0.838372	0.879337	0.588976	-0.49	1357	96	96	4
3496	29521	0	Wants to stop smoking	29521	0.0855292	0.0124939	-0.0688231	-0.0780172	-0.059133	0.853574	0.831776	0.873907	0	-0.65	1353	100	100	0
3526	234028	0	Mother's age at death	234028	0.0221543	1.07598e-08	-0.0581349	-0.0753736	-0.0347853	0.855038	0.833476	0.875348	0.138149	-0.75	1354	99	99	1
3536	75362	0	Age started hormone-replacement therapy (HRT)	75362	0.077655	4.20832e-06	-0.0581349	-0.0748062	-0.0330599	0.855038	0.834325	0.875192	0.138149	0.11	1354	99	99	1
3581	122864	0	Age at menopause (last menstrual period)	122864	0.114844	1.41486e-19	0.0487474	-0.00970797	0.114942	0.869681	0.848913	0.889901	1.89421	-0.41	1364	89	89	11
4079	372555	0	Diastolic blood pressure, automated reading	372555	0.143291	1.10322e-135	-0.00469374	-0.0501176	0.0461057	0.86236	0.841991	0.881912	0.922816	-0.51	1359	94	94	6
4080	372551	0	Systolic blood pressure, automated reading	372551	0.151248	4.93463e-126	-0.0260702	-0.0618315	0.0175351	0.859431	0.838133	0.880136	0.588976	-0.54	1357	96	96	4
4105	125375	0	Heel bone mineral density (BMD) (left)	125375	0.334856	7.31559e-24	-0.0260702	-0.0621709	0.0124986	0.859431	0.837731	0.880319	0.588976	-0.49	1357	96	96	4
4106	125447	0	Heel bone mineral density (BMD) T-score, automated (left)	125447	0.332009	1.15677e-23	-0.015382	-0.0589707	0.0266415	0.860895	0.838344	0.880012	0.752355	-0.49	1358	95	95	5
4124	125334	0	Heel bone mineral density (BMD) (right)	125334	0.332595	2.1699e-22	-0.0260702	-0.0614555	0.0189073	0.859431	0.837499	0.879349	0.588976	-0.51	1357	96	96	4
4125	125403	0	Heel bone mineral density (BMD) T-score, automated (right)	125403	0.331446	1.6676e-22	-0.0260702	-0.061444	0.01669	0.859431	0.835806	0.879828	0.588976	-0.51	1357	96	96	4
4194	129986	0	Pulse rate	129986	0.143208	2.1649e-25	0.027371	-0.0278368	0.0864163	0.866752	0.84582	0.886443	1.48026	-0.62	1362	91	91	9
4195	129986	0	Pulse wave reflection index	129986	0.0563044	5.88126e-15	-0.0688231	-0.0782341	-0.0596859	0.853574	0.831776	0.873105	0	-0.75	1353	100	100	0
4196	129917	0	Pulse wave peak to peak time	129917	0.0499978	1.60223e-11	-0.0688231	-0.07722	-0.0589613	0.853574	0.833455	0.874707	0	-0.66	1353	100	100	0
46	393208	0	Hand grip strength (left)	393208	0.116554	5.80411e-156	-0.015382	-0.0551912	0.032714	0.860895	0.840472	0.880319	0.752355	-0.59	1358	95	95	5
47	393230	0	Hand grip strength (right)	393230	0.11688	2.54601e-155	-0.0260702	-0.0622943	0.0164176	0.859431	0.837524	0.879341	0.588976	-0.59	1357	96	96	4
4717	13615	115513	Shortness of breath walking on level ground	48717.8	0.13743	5.34991e-12	-0.0474467	-0.0713187	-0.0135618	0.856503	0.835602	0.875993	0.282174	-1	1355	98	98	2
4728	28764	101328	Leg pain on walking	89616.5	0.124237	2.94396e-20	-0.0581349	-0.0758648	-0.029883	0.855038	0.831776	0.875348	0.138149	-0.63	1354	99	99	1
48	394166	0	Waist circumference	394166	0.205681	8.05312e-174	0.00599449	-0.0441396	0.063133	0.863824	0.843485	0.881814	1.10071	-0.75	1360	93	93	7
49	394124	0	Hip circumference	394124	0.223217	1.96161e-180	0.00599449	-0.0393037	0.0580462	0.863824	0.844078	0.884292	1.10071	-0.8	1360	93	93	7
4924	1602	128302	Attempted fluid intelligence (FI) test.	6328.98	0.132266	0.0242086	-0.0474467	-0.0715535	-0.0135465	0.856503	0.834753	0.877744	0.282174	-0.62	1355	98	98	2
50	393982	0	Standing height	393982	0.485223	6.14093e-110	0.0487474	-0.00845327	0.111802	0.869681	0.848341	0.889851	1.89421	-1.47	1364	89	89	11
5983	58996	0	ECG, heart rate	58996	0.0993714	2.23616e-07	-0.0474467	-0.0711981	-0.0159967	0.856503	0.833903	0.876635	0.282174	-0.64	1355	98	98	2
5984	59062	0	ECG, load	59062	0.0658298	6.15644e-06	-0.0367584	-0.0668531	0.00561945	0.857967	0.836642	0.877453	0.432352	-1.32	1356	97	97	3
5986	59227	0	ECG, phase time	59227	0.0493308	0.00034499	-0.0581349	-0.0750707	-0.031683	0.855038	0.834114	0.877282	0.138149	-0.69	1354	99	99	1
6032	59226	0	Maximum workload during fitness test	59226	0.0712956	7.72767e-07	-0.0581349	-0.0746315	-0.0318172	0.855038	0.83432	0.876306	0.138149	-1.14	1354	99	99	1
6033	59213	0	Maximum heart rate during fitness test	59213	0.0867526	2.1824e-05	-0.0688231	-0.0776695	-0.0589809	0.853574	0.832627	0.874707	0	-0.83	1353	100	100	0
6148_1	2469	125918	Eye problems/disorders: Diabetes related eye disease	9686.08	0.149083	0.00444826	-0.0260702	-0.0610392	0.0169308	0.859431	0.837937	0.879828	0.588976	-0.1	1357	96	96	4
6148_2	5515	122872	Eye problems/disorders: Glaucoma	21112.4	0.154347	1.165e-05	-0.0581349	-0.0744085	-0.0334459	0.855038	0.832621	0.876306	0.138149	0.07	1354	99	99	1
6148_3	2361	126026	Eye problems/disorders: Injury or trauma resulting in loss of vision	9270.33	0.11814	0.015653	-0.0367584	-0.0663511	0.00328102	0.857967	0.837518	0.878877	0.432352	-0.75	1356	97	97	3
6148_4	12210	116177	Eye problems/disorders: Cataract	44195.2	0.0437159	0.0132673	-0.0581349	-0.0753766	-0.0314894	0.855038	0.833052	0.875507	0.138149	-0.4	1354	99	99	1
6150_1	9308	384687	Vascular/heart problems diagnosed by doctor: Heart attack	36352.4	0.138917	9.4406e-13	-0.0368504	-0.0672757	0.00220689	0.85776	0.835807	0.876774	0.431714	-0.46	1354	97	97	3
6150_2	12590	381405	Vascular/heart problems diagnosed by doctor: Angina	48750.8	0.161691	4.34023e-19	-0.0368966	-0.0672511	0.00292594	0.857657	0.836515	0.879082	0.431395	-0.48	1353	97	97	3
6150_3	6048	387947	Vascular/heart problems diagnosed by doctor: Stroke	23820.6	0.0426821	0.0171169	-0.0475396	-0.0706669	-0.0132076	0.856294	0.835582	0.875656	0.281758	-0.51	1353	98	98	2
6150_4	106486	287509	Vascular/heart problems diagnosed by doctor: High blood pressure	310823	0.238105	1.84998e-112	0.00595041	-0.0416728	0.0627065	0.863725	0.841831	0.884063	1.0999	-0.42	1359	93	93	7
6152_100	267710	126423	Blood clot, DVT, bronchitis, emphysema, asthma, rhinitis, eczema, allergy diagnosed by doctor: None of the above	343485	0.141436	5.48487e-34	-0.015382	-0.056642	0.0340644	0.860895	0.839612	0.881568	0.752355	-0.4	1358	95	95	5
6152_5	8061	386072	Blood clot, DVT, bronchitis, emphysema, asthma, rhinitis, eczema, allergy diagnosed by doctor: Blood clot in the leg (DVT)	31584.5	0.103844	1.64868e-06	-0.0689655	-0.0782208	-0.0591673	0.853254	0.831403	0.873655	0	-1.3	1350	100	100	0
6152_6	6709	387424	Blood clot, DVT, bronchitis, emphysema, asthma, rhinitis, eczema, allergy diagnosed by doctor: Emphysema/chronic bronchitis	26379.2	0.149421	4.9013e-06	-0.0475396	-0.0707217	-0.00967893	0.856294	0.835773	0.876948	0.281758	-0.04	1353	98	98	2
6152_7	3260	390873	Blood clot, DVT, bronchitis, emphysema, asthma, rhinitis, eczema, allergy diagnosed by doctor: Blood clot in the lung	12932.1	0.095875	0.0059974	-0.0582288	-0.0762763	-0.0321797	0.854828	0.832779	0.875173	0.137945	-1.45	1352	99	99	1
6152_8	45568	348565	Blood clot, DVT, bronchitis, emphysema, asthma, rhinitis, eczema, allergy diagnosed by doctor: Asthma	161198	0.167935	1.29356e-34	0.00590627	-0.0434811	0.0597302	0.863626	0.842351	0.88254	1.09909	-0.35	1358	93	93	7
6153_1	26921	185712	Medication for cholesterol, blood pressure, diabetes, or take exogenous hormones: Cholesterol lowering medication	94050.4	0.152854	2.02997e-21	0.00599449	-0.044721	0.0617087	0.863824	0.842597	0.883994	1.10071	-0.67	1360	93	93	7
6153_2	37077	175556	Medication for cholesterol, blood pressure, diabetes, or take exogenous hormones: Blood pressure medication	122447	0.258436	8.17407e-47	-0.0260702	-0.0616748	0.0204393	0.859431	0.838166	0.879182	0.588976	-0.33	1357	96	96	4
6153_3	1628	211005	Medication for cholesterol, blood pressure, diabetes, or take exogenous hormones: Insulin	6462.14	0.131743	0.0242639	-0.0260702	-0.0607692	0.0190117	0.859431	0.836429	0.880468	0.588976	0.15	1357	96	96	4
6153_4	15824	196809	Medication for cholesterol, blood pressure, diabetes, or take exogenous hormones: Hormone replacement therapy	58585.6	0.0573845	9.92134e-05	-0.0474467	-0.0729165	-0.0135072	0.856503	0.834332	0.876964	0.282174	-0.56	1355	98	98	2
6154_1	55157	335526	Medication for pain relief, constipation, heartburn: Aspirin	189480	0.0614503	2.10136e-23	-0.0581818	-0.075708	-0.0317298	0.854933	0.833142	0.876063	0.138047	-0.01	1353	99	99	1
6154_2	58089	332594	Medication for pain relief, constipation, heartburn: Ibuprofen (e.g. Nurofen)	197808	0.059449	2.63675e-33	-0.0688705	-0.0784807	-0.0590054	0.853468	0.831652	0.874618	0	-0.54	1352	100	100	0
6154_4	7508	383175	Medication for pain relief, constipation, heartburn: Ranitidine (e.g. Zantac)	29454.9	0.0359827	0.0257289	-0.0582759	-0.0761489	-0.0329126	0.854722	0.832042	0.875901	0.137843	-0.75	1351	99	99	1
6154_5	23677	367006	Medication for pain relief, constipation, heartburn: Omeprazole (e.g. Zanprol)	88968.3	0.0862689	8.72892e-19	-0.0474931	-0.0712389	-0.0152522	0.856398	0.834415	0.877677	0.281966	-0.73	1354	98	98	2
6154_6	11372	379311	Medication for pain relief, constipation, heartburn: Laxatives (e.g. Dulcolax, Senokot)	44163.9	0.0781564	1.87506e-08	-0.068918	-0.0787576	-0.0597878	0.853361	0.830674	0.872923	0	-1.49	1351	100	100	0
6177_1	41662	137885	Medication for cholesterol, blood pressure or diabetes: Cholesterol lowering medication	127979	0.160446	1.34911e-26	0.027371	-0.0237737	0.0862693	0.866752	0.846016	0.886374	1.48026	-0.52	1362	91	91	9
6177_2	44767	134780	Medication for cholesterol, blood pressure or diabetes: Blood pressure medication	134420	0.225108	1.5844e-75	0.00599449	-0.0396771	0.0650752	0.863824	0.840504	0.884146	1.10071	-0.43	1360	93	93	7
6177_3	2464	177083	Medication for cholesterol, blood pressure or diabetes: Insulin	9720.74	0.171056	0.000423993	-0.0367584	-0.0676625	0.00444724	0.857967	0.836236	0.877756	0.432352	0.18	1356	97	97	3
78	227021	0	Heel bone mineral density (BMD) T-score, automated	227021	0.315207	1.79251e-24	0.027371	-0.0231803	0.0881139	0.866752	0.845814	0.887167	1.48026	-0.71	1362	91	91	9
C18	2901	391940	Diagnoses - main ICD10: C18 Malignant neoplasm of colon	11518.7	0.120329	0.00229928	-0.0475862	-0.0718593	-0.0129094	0.856189	0.835017	0.876044	0.281549	-0.92	1352	98	98	2
C34	2130	392711	Diagnoses - main ICD10: C34 Malignant neoplasm of bronchus and lung	8474.04	0.116966	0.0221079	-0.0582288	-0.07491	-0.032009	0.854828	0.8328	0.87677	0.137945	0.5	1352	99	99	1
C44	10649	384192	Diagnoses - main ICD10: C44 Other malignant neoplasms of skin	41447.2	0.141495	5.40107e-08	-0.0154721	-0.0544498	0.0331407	0.860693	0.840676	0.879193	0.751247	-0.46	1356	95	95	5
C50	9578	204035	Diagnoses - main ICD10: C50 Malignant neoplasm of breast	36594.2	0.11028	9.29421e-09	-0.0474467	-0.071933	-0.0111605	0.856503	0.834532	0.878234	0.282174	-0.7	1355	98	98	2
C54	1160	212453	Diagnoses - main ICD10: C54 Malignant neoplasm of corpus uteri	4614.8	0.136476	0.0328777	-0.0474467	-0.0714633	-0.0155896	0.856503	0.834114	0.879182	0.282174	0.5	1355	98	98	2
C61	5577	175651	Diagnoses - main ICD10: C61 Malignant neoplasm of prostate	21621.5	0.0906098	0.00138107	-0.0581349	-0.0752422	-0.0307021	0.855038	0.832834	0.877591	0.138149	0.24	1354	99	99	1
C67	2047	392794	Diagnoses - main ICD10: C67 Malignant neoplasm of bladder	8145.55	0.168652	0.00589165	-0.0475396	-0.0718746	-0.0124036	0.856294	0.833864	0.8763	0.281758	0.03	1353	98	98	2
D25	9560	204053	Diagnoses - main ICD10: D25 Leiomyoma of uterus	36528.6	0.0666499	0.00203729	-0.0581349	-0.0755514	-0.0327431	0.855038	0.832398	0.875838	0.138149	0.21	1354	99	99	1
Z09	10199	384642	Diagnoses - main ICD10: Z09 Follow-up examination after treatment for conditions other than malignant neoplasms	39742.2	0.0514078	0.00209963	-0.0689655	-0.0792887	-0.0598146	0.853254	0.829673	0.872832	0	-0.63	1350	100	100	0

## Sheet: Table S2
Table S2. The CORAC value for each trait (common variant source: GWAS ATLAS; rare variant source: UK Biobank).
coding_description	genebass_pheno	genebass_n_cases	genebass_n_controls	genebass_n_cases_both_sexes	genebass_n_cases	gwasatlas_pheno	gwasatlas_id	gwasatlas_ncase	gwasatlas_ncontrol	gwasatlas_n	gwasatlas_n_eff	kappa_ans	kappa_95ci_lower.2.5%	kappa_95ci_upper.97.5%	gwet_ac1	gwet_ac1_95ci_lower.2.5%	gwet_ac1_95ci_upper.97.5%	OR	table_c0_r0	table_c1_r0	table_c0_r1	table_c1_r1
3-Hydroxybutyrate	3-Hydroxybutyrate	93741	NA	116031	116031	3Lhydroxybutyrate	858	NA	NA	24154	24154	-0.0469399	-0.0706647	-0.0147323	0.85764	0.837123	0.877287	0.284465	1366	98	98	2
Abdominal subcutaneous adipose tissue volume (ASAT)	Abdominal subcutaneous adipose tissue volume (ASAT)	5275	NA	5995	5995	Subcutaneous adipose tissue volume	1108	NA	NA	18247	18247	-0.0577618	-0.0743361	-0.0305886	0.855876	0.834877	0.877009	0.138965	1362	99	99	1
Acetate	Acetate	94972	NA	117510	117510	Acetate	851	NA	NA	24748	24748	-0.057623	-0.0745467	-0.033095	0.856187	0.835447	0.877115	0.139272	1365	99	99	1
Acetoacetate	Acetoacetate	94995	NA	117543	117543	Acetoacetate	850	NA	NA	19262	19262	-0.0683527	-0.0781715	-0.0587063	0.85463	0.831315	0.874803	0	1363	100	100	0
achilles tendon repair	achilles tendon repair	NA	NA	817	817	Achilles tendon injury	4049	5148	97831	102979	19562.6	-0.0469399	-0.0715317	-0.0145758	0.85764	0.835661	0.876011	0.284465	1366	98	98	2
Age at menopause (last menstrual period)	Age at menopause (last menstrual period)	122864	NA	154633	154633	Age at menopause	62	NA	NA	69360	69360	0.0277139	-0.0296052	0.0887025	0.867522	0.844401	0.886736	1.48895	1370	91	91	9
Age started smoking in current smokers	Age started smoking in current smokers	29642	NA	38765	38765	Age of smoking initiation	21	NA	NA	24114	24114	-0.0470315	-0.0703928	-0.0125214	0.857434	0.834362	0.877733	0.284048	1364	98	98	2
Alanine	Alanine	94994	NA	117542	117542	Alanine	852	NA	NA	24796	24796	-0.0363021	-0.0664393	0.00200152	0.858991	0.837629	0.879589	0.43554	1366	97	97	3
Alanine aminotransferase	Alanine aminotransferase	376687	NA	469427	469427	GPT - Alanine aminotransferase 1	2630	NA	NA	1000	1000	-0.0368044	-0.0684927	0.00435521	0.857864	0.836121	0.878146	0.432033	1355	97	97	3
Albumin	Albumin	345108	NA	430098	430098	Albumin	853	NA	NA	18960	18960	-0.00429549	-0.0461874	0.0455884	0.863253	0.839873	0.88287	0.928927	1368	94	94	6
Alkaline phosphatase	Alkaline phosphatase	376833	NA	469628	469628	Alkaline phosphatase (at exam 2, FBAT, adjusted for multivariable)	1660	NA	NA	904	904	-0.0306402	-0.0668451	0.012777	0.849141	0.827968	0.870465	0.548177	1263	96	96	4
Alzheimers Disease Definition	Alzheimers Disease Definition	1200	108097	1481	1481	Alzheimer's disease	34	17008	37154	54162	46668.5	-0.0364839	-0.066675	0.00875887	0.858583	0.836315	0.879214	0.434265	1362	97	97	3
ankle surgery	ankle surgery	NA	NA	1329	1329	Ankle injury (fixed effect)	3954	1694	97646	99340	6660.45	-0.0469399	-0.0706551	-0.015095	0.85764	0.836923	0.877452	0.284465	1366	98	98	2
Ankylosing spondylitis	Ankylosing spondylitis	1304	354529	1626	1626	Ankylosing spondylitis	4263	1480	1841	3321	3281.76	-0.0577155	-0.0743414	-0.0306727	0.855979	0.833728	0.876162	0.139067	1363	99	99	1
Anorexia nervosa	Anorexia nervosa	NA	NA	891	891	Anorexia nervosa	17	3495	10982	14477	10605	-0.057623	-0.0745331	-0.0333687	0.856187	0.83354	0.878547	0.139272	1365	99	99	1
Anxiety, nerves or generalized anxiety disorder	Anxiety, nerves or generalized anxiety disorder	NA	NA	22035	22035	Anxiety disorder (case/control)	6	7016	14745	17310	17310	-0.0468942	-0.0699985	-0.0156352	0.857742	0.835781	0.880061	0.284673	1367	98	98	2
Apolipoprotein A	Apolipoprotein A	343018	NA	427532	427532	APOB - Apolipoprotein B	2215	NA	NA	1000	1000	-0.0474931	-0.0717093	-0.0139349	0.856398	0.834842	0.876858	0.281966	1354	98	98	2
Aspartate aminotransferase	Aspartate aminotransferase	375430	NA	467822	467822	Amino acid::Alanine and aspartate metabolism::aspartate	366	NA	NA	7721	7721	-0.0364839	-0.0661854	0.00685684	0.858583	0.838853	0.879549	0.434265	1362	97	97	3
Asthma	Asthma	45568	348565	57895	57895	Asthma	87	10365	16110	26475	25228.4	-0.00966862	-0.0609095	0.0498309	0.805036	0.775454	0.83546	0.882798	934	92	92	8
Atrial fibrillation	Atrial fibrillation	27000	325912	33125	33125	Atrial fibrillation	4361	60620	970216	1030836	228221	-0.0469399	-0.0715213	-0.0150044	0.85764	0.835228	0.880125	0.284465	1366	98	98	2
Autism, Asperger's or autistic spectrum disorder	Autism, Asperger's or autistic spectrum disorder	NA	NA	223	223	Autism spectrum disorder	4037	18381	27969	46350	44366.6	-0.0576692	-0.0746007	-0.034364	0.856083	0.834483	0.876391	0.139169	1364	99	99	1
Basophill count	Basophill count	382765	NA	477311	477311	Basophil count	3811	NA	NA	4215	4215	-0.0579012	-0.0748383	-0.0332558	0.855563	0.833029	0.876128	0.138659	1359	99	99	1
Bipolar I Disorder	Bipolar I Disorder	NA	NA	808	808	Bipolar disorder	4039	20129	54065	74194	58671.8	-0.0256186	-0.0605702	0.0179234	0.860444	0.83807	0.879111	0.593316	1367	96	96	4
Birth weight	Birth weight	225207	NA	277009	277009	Birth weight	95	NA	NA	153781	153781	-0.0362116	-0.0664321	0.00583174	0.859194	0.835781	0.879573	0.436178	1368	97	97	3
Body fat percentage male	Body fat percentage female	210152	NA	268260	223836	Body fat percentage	1171	NA	NA	100716	100716	-0.00429549	-0.0506557	0.0469827	0.863253	0.841751	0.882821	0.928927	1368	94	94	6
Body mass index (BMI)	Body mass index (BMI)	393562	NA	499431	499431	Body Mass Index	4166	NA	NA	334487	334487	-0.0148907	-0.0555112	0.0318766	0.861998	0.841746	0.881742	0.758449	1369	95	95	5
Body mass index (BMI) female	Body mass index (BMI) female	212969	NA	271924	271924	Body Mass Index (female)	145	NA	NA	132115	132115	-0.0470315	-0.0711277	-0.0132982	0.857434	0.836679	0.878525	0.284048	1364	98	98	2
Body mass index (BMI) male	Body mass index (BMI) male	180591	NA	227475	227475	Body Mass Index (male)	144	NA	NA	104666	104666	-0.0256635	-0.0604763	0.0209594	0.860344	0.83859	0.881083	0.592882	1366	96	96	4
C25 Malignant neoplasm of pancreas	C25 Malignant neoplasm of pancreas	629	394212	785	785	Pancreatic cancer	1086	3851	3934	7785	7784.12	-0.047354	-0.0714412	-0.0114928	0.856711	0.834776	0.877762	0.282591	1357	98	98	2
C50 Malignant neoplasm of breast	C50 Malignant neoplasm of breast	9578	204035	12458	12458	Breast cancer	1060	1145	1142	2287	2287	-0.0473077	-0.0719875	-0.0114996	0.856814	0.835547	0.8769	0.282799	1358	98	98	2
Carbohydrate	Carbohydrate	56050	NA	70747	70747	Carbohydrate::Fructose, mannose, galactose, starch, and sucrose metabolism::fructose	436	NA	NA	7781	7781	-0.0684932	-0.0776717	-0.0586799	0.854315	0.832639	0.875332	0	1360	100	100	0
Celiac disease	Celiac disease	2138	354529	2555	2555	Celiac disease	3824	12041	12228	24269	24267.6	-0.0432075	-0.0735863	-0.00577818	0.843427	0.819216	0.865957	0.39154	1228	97	97	3
Cholesterol	Cholesterol	376808	NA	469615	469615	Total cholesterol	73	NA	NA	188577	188577	0.166612	0.0895169	0.245096	0.886447	0.866092	0.903452	5.00099	1383	78	78	22
Coronary artery disease (CAD)	Coronary artery disease (CAD)	13168	363361	16492	16492	Coronary artery disease	111	63746	130681	194427	171383	-0.0506052	-0.0751379	-0.0165198	0.849398	0.825111	0.871622	0.268638	1290	98	98	2
C-reactive protein	C-reactive protein	376005	NA	468594	468594	CRP - C-reactive protein	2817	NA	NA	1000	1000	-0.0261157	-0.0612695	0.0177938	0.859329	0.838895	0.877661	0.588542	1356	96	96	4
Creatinine	Creatinine	376624	NA	469383	469383	Creatinine	862	NA	NA	24810	24810	-0.00429549	-0.0487861	0.0511001	0.863253	0.841112	0.883019	0.928927	1368	94	94	6
crohns disease	Crohns Disease Definition	1851	375008	2380	1476	Crohn's Disease	2029	12194	28072	40266	34004.9	-0.0257534	-0.0599005	0.0185483	0.860142	0.8394	0.88076	0.592014	1364	96	96	4
Depression_custom	Depression	NA	NA	33422	85197	Depressive symptoms	56	NA	NA	161460	161460	-0.0363021	-0.0645042	0.00441045	0.858991	0.837228	0.879742	0.43554	1366	97	97	3
diabetes	Type 2 Diabetes (T2D)	20813	371952	28874	21724	Type 2 Diabetes	4083	26676	132532	159208	88825.3	-0.0577155	-0.0747777	-0.0317502	0.855979	0.83519	0.875509	0.139067	1363	99	99	1
Diastolic blood pressure	Diastolic blood pressure, automated reading	372555	NA	472416	490678	Diastolic Blood Pressure	1095	NA	NA	69395	69395	-0.0363929	-0.0672611	0.0053348	0.858787	0.836788	0.879567	0.434903	1364	97	97	3
eczema/dermatitis	eczema/dermatitis	NA	NA	12547	12547	Eczema	1135	10788	30047	40835	31751.9	-0.0576692	-0.0745979	-0.0298728	0.856083	0.836355	0.877031	0.139169	1364	99	99	1
Eosinophill count	Eosinophill count	382765	NA	477311	477311	Eosinphil count	3810	NA	NA	4216	4216	-0.0472154	-0.0711241	-0.0135426	0.857022	0.836636	0.876432	0.283215	1360	98	98	2
Epilepsy_custom	epilepsy	NA	NA	4054	6589	Epilepsy	4156	15212	29677	44889	40227.8	-0.0579945	-0.0749371	-0.0316887	0.855353	0.83427	0.876417	0.138455	1357	99	99	1
Ever physically dependent on alcohol	Ever addicted to alcohol	NA	NA	3593	946	Alcohol dependence	1091	1897	1932	3829	3828.68	-0.0258436	-0.0596478	0.0150431	0.85994	0.839572	0.88105	0.591146	1362	96	96	4
Frequency of consuming six or more units of alcohol	Frequency of drinking alcohol	128140	NA	157161	143457	Alcohol consumption	1213	NA	NA	70460	70460	-0.0470315	-0.0701489	-0.00855049	0.857434	0.834997	0.877581	0.284048	1364	98	98	2
Gamma glutamyltransferase	Gamma glutamyltransferase	376608	NA	469368	469368	Peptide::gamma-glutamyl::gamma-glutamylphenylalanine	606	NA	NA	7753	7753	-0.0364839	-0.0652077	0.00249597	0.858583	0.836958	0.878441	0.434265	1362	97	97	3
glaucoma	glaucoma	NA	NA	5314	5314	Open-angle glaucoma (fixed-effect model)	4168	7329	169561	176890	28101.4	-0.0579012	-0.0747164	-0.0312034	0.855563	0.833023	0.876589	0.138659	1359	99	99	1
Glaucoma_custom	Glaucoma_custom	8912	385929	11637	11637	Primary angle closure glaucoma	2045	6525	19929	26454	19662.3	-0.0579945	-0.0748307	-0.033873	0.855353	0.832147	0.877214	0.138455	1357	99	99	1
glucosamine product	glucosamine product	NA	NA	32135	32135	Glutamine	872	NA	NA	24462	24462	-0.0364384	-0.0684737	0.00408377	0.858685	0.838335	0.878507	0.434584	1363	97	97	3
Glucose	Glucose	344692	NA	429590	429590	Glucose	871	NA	NA	24679	24679	-0.00429549	-0.0459249	0.0427382	0.863253	0.842746	0.882365	0.928927	1368	94	94	6
gout	gout	NA	NA	6979	6979	Gout	207	2115	67259	69374	8202.08	-0.0149795	-0.0555466	0.0280265	0.861798	0.840896	0.882518	0.757341	1367	95	95	5
Haemoglobin concentration	Haemoglobin concentration	383469	NA	478200	478200	HP - Haptoglobin	2347	NA	NA	1000	1000	-0.0581818	-0.0744185	-0.0324915	0.854933	0.832924	0.875904	0.138047	1353	99	99	1
Hand grip strength (right)	Hand grip strength	393068	NA	498520	499193	Hand grip (at exam 7, GEE)	1979	NA	NA	764	764	-0.0520059	-0.0757329	-0.0141935	0.846237	0.824144	0.868283	0.263015	1263	98	98	2
HDL cholesterol	HDL cholesterol	344938	NA	429894	429894	Total cholesterol in HDL	876	NA	NA	21555	21555	0.102544	0.0357484	0.180433	0.877801	0.856077	0.895286	3.12472	1378	84	84	16
Heart rate during PWA	ECG, heart rate	58996	NA	77661	24206	Heart rate	1172	NA	NA	85787	85787	-0.0577155	-0.0750164	-0.0300332	0.855979	0.833291	0.877112	0.139067	1363	99	99	1
helicobacter pylori	helicobacter pylori	NA	NA	1415	1415	Helicobacter pylori seropositivity	4423	175	825	1000	577.5	-0.0472154	-0.0709573	-0.0116166	0.857022	0.836837	0.878024	0.283215	1360	98	98	2
Hip circumference	Hip circumference	394124	NA	500317	500317	Hip circumference	156	NA	NA	227429	227429	0.0170294	-0.0307286	0.0758078	0.866066	0.845238	0.886091	1.29395	1369	92	92	8
Hip circumference adjusted for body mass index (HCadjBMI)	Hip circumference adjusted for body mass index (HCadjBMI)	393490	NA	499300	499300	Hip circumference (adjusted for BMI)	162	NA	NA	225491	225491	0.0277139	-0.0205711	0.0875131	0.867522	0.848386	0.885157	1.48895	1370	91	91	9
Hip circumference adjusted for body mass index (HCadjBMI) female	Hip circumference adjusted for body mass index (HCadjBMI) female	212928	NA	271866	271866	Hip circumference (female, adjusted for BMI)	166	NA	NA	123904	123904	0.0277565	-0.0289586	0.08899	0.867618	0.848053	0.888044	1.49004	1371	91	91	9
Hip circumference adjusted for body mass index (HCadjBMI) male	Hip circumference adjusted for body mass index (HCadjBMI) male	180560	NA	227434	227434	Hip circumference (male, adjusted for BMI)	164	NA	NA	99563	99563	0.0169431	-0.0356332	0.0714683	0.865872	0.843131	0.886717	1.29206	1367	92	92	8
Hip circumference female	Hip circumference female	213227	NA	272280	272280	Hip circumference (female)	160	NA	NA	125113	125113	-0.0256635	-0.0620689	0.0173285	0.860344	0.838998	0.879471	0.592882	1366	96	96	4
Hip circumference male	Hip circumference male	180895	NA	228005	228005	Hip circumference (male)	158	NA	NA	100384	100384	-0.0151131	-0.0547921	0.0308553	0.861499	0.840567	0.882267	0.755679	1364	95	95	5
hyperthyroidism/thyrotoxicosis	hyperthyroidism/thyrotoxicosis	NA	NA	3846	3846	Hyperthyroidism	4375	NA	NA	51823	51823	-0.0579012	-0.0752385	-0.0329217	0.855563	0.833871	0.875966	0.138659	1359	99	99	1
hypothyroidism/myxoedema	hypothyroidism/myxoedema	NA	NA	24240	24240	Hypothyroidism	4376	NA	NA	53423	53423	-0.0473077	-0.0705373	-0.0142173	0.856814	0.832997	0.87785	0.282799	1358	98	98	2
IGF-1	IGF-1	374755	NA	467066	467066	IGF1 - Insulin-like growth factor I	2283	NA	NA	1000	1000	-0.0581818	-0.0744194	-0.0303047	0.854933	0.833992	0.876396	0.138047	1353	99	99	1
Inflammatory bowel disease (IBD)	Inflammatory bowel disease (IBD)	4061	354529	5139	5139	Inflammatory Bowel Disease	2031	25042	34915	59957	58331.2	-0.015024	-0.0537798	0.0317821	0.861699	0.839959	0.881943	0.756787	1366	95	95	5
Insulin	Insulin	1628	211005	2267	2267	INS - Insulin	2941	NA	NA	1000	1000	-0.0581349	-0.075057	-0.0313366	0.855038	0.833471	0.874707	0.138149	1354	99	99	1
Ischemic_stroke_custom	Ischemic_stroke_custom	4847	384479	6087	6087	Ischemic stroke	1052	249	268	517	516.302	-0.0579945	-0.0742981	-0.0303469	0.855353	0.83469	0.874177	0.138455	1357	99	99	1
Isoleucine	Isoleucine	94995	NA	117543	117543	Isoleucine	885	NA	NA	24776	24776	-0.0576692	-0.0747216	-0.0309259	0.856083	0.83553	0.877027	0.139169	1364	99	99	1
Lactate	Lactate	94743	NA	117234	117234	Lactate	906	NA	NA	24871	24871	-0.0469856	-0.0708715	-0.0155878	0.857537	0.836581	0.879103	0.284257	1365	98	98	2
Leucine	Leucine	94994	NA	117542	117542	Leucine	909	NA	NA	24728	24728	-0.0256186	-0.0616986	0.016501	0.860444	0.838498	0.879772	0.593316	1367	96	96	4
Lipoprotein A	Lipoprotein A	299759	NA	375654	375654	Plasma Lipoprotein A level	2003	NA	NA	397	397	-0.00541406	-0.0469507	0.0498708	0.860742	0.836669	0.880735	0.911951	1343	94	94	6
Lupus_custom	Systemic lupus erythematosus (SLE)	607	354529	861	991	Systemic Lupus Erythematosus	3823	5201	9066	14267	13220	-0.0364839	-0.0669601	0.00394524	0.858583	0.837188	0.879241	0.434265	1362	97	97	3
Lymphocyte count	Lymphocyte count	382765	NA	477311	477311	Lymphocyte count	3808	NA	NA	4226	4226	-0.00447188	-0.0489652	0.0451622	0.862858	0.84021	0.882684	0.926211	1364	94	94	6
Macular degeneration	Macular degeneration	3034	125353	3883	3883	Age-related Macular Degeneration	2052	16144	17832	33976	33892.1	-0.0470315	-0.0710572	-0.0151161	0.857434	0.834147	0.876783	0.284048	1364	98	98	2
Maximum frequency of taking cannabis	Maximum frequency of taking cannabis	26768	NA	33643	33643	Cannabis use	4368	43380	118702	162082	127079	-0.0683527	-0.0766159	-0.0591367	0.85463	0.834693	0.874803	0	1363	100	100	0
Mean arterial pressure during PWA	Mean arterial pressure during PWA	20337	NA	24053	24053	Mean Arterial Pressure	1097	NA	NA	69395	69395	-0.0684463	-0.0780483	-0.0587859	0.85442	0.831915	0.87542	0	1361	100	100	0
Mean corpuscular haemoglobin	Mean corpuscular haemoglobin	383466	NA	478197	478197	Mean corpuscular hemoglobin	3803	NA	NA	4241	4241	0.0275857	-0.0271403	0.0879142	0.867234	0.847162	0.886778	1.48569	1367	91	91	9
Mean corpuscular haemoglobin concentration	Mean corpuscular haemoglobin concentration	383462	NA	478193	478193	Mean corpuscular hemoglobin concentration	3804	NA	NA	5927	5927	0.00621399	-0.039155	0.0616452	0.864316	0.844455	0.885056	1.10475	1365	93	93	7
measles / morbillivirus	measles / morbillivirus	NA	NA	1615	1615	Measles seropositivity	4419	885	115	1000	407.1	-0.0365295	-0.0667606	0.00345728	0.858481	0.83662	0.878354	0.433946	1361	97	97	3
Monocyte count	Monocyte count	382765	NA	477311	477311	Monocyte count	3809	NA	NA	4225	4225	-0.0258436	-0.0619905	0.0138716	0.85994	0.838526	0.878676	0.591146	1362	96	96	4
multiple sclerosis	Multiple_sclerosis_custom	1815	393026	2240	1777	Multiple Sclerosis	3819	9772	17376	27148	25018.2	0.0161997	-0.0347499	0.0763771	0.864204	0.843058	0.884178	1.27599	1350	92	92	8
Neuroticism score	Neuroticism score	320534	NA	401596	401596	Neuroticism	55	NA	NA	170911	170911	-0.0256635	-0.061445	0.0224139	0.860344	0.838998	0.882177	0.592882	1366	96	96	4
Neutrophill count	Neutrophill count	382765	NA	477311	477311	Neutrophil count	3807	NA	NA	4223	4223	0.00621399	-0.0429429	0.0635165	0.864316	0.841331	0.883619	1.10475	1365	93	93	7
Obsessive compulsive disorder (OCD)	Obsessive compulsive disorder (OCD)	NA	NA	982	982	Obsessive compulsive disorder	4042	2688	7037	9725	7780.14	-0.0577155	-0.0749905	-0.0319176	0.855979	0.834357	0.876319	0.139067	1363	99	99	1
osteoarthritis	osteoarthritis	NA	NA	40690	40690	Osteoarthritis of hip	3825	3266	11009	14275	10075.1	-0.0486275	-0.0729216	-0.0139942	0.85385	0.832521	0.875204	0.276968	1330	98	98	2
other renal/kidney problem	other renal/kidney problem	NA	NA	2057	2057	Chronic kidney disease	4209	64164	561055	625219	230316	-0.0471233	-0.0699232	-0.013104	0.857228	0.835614	0.877723	0.283632	1362	98	98	2
parkinsons disease	parkinsons disease	NA	NA	857	857	Parkinson Disease	1229	267	270	537	536.983	-0.0687758	-0.0784211	-0.0583404	0.85368	0.831048	0.875596	0	1354	100	100	0
Parkinsons_custom	Parkinsons_custom	1724	393079	2145	2145	Parkinson disease	1187	4238	4239	8477	8477	-0.0578082	-0.0738023	-0.0331393	0.855771	0.834959	0.875332	0.138863	1361	99	99	1
Past tobacco smoking	Past tobacco smoking	363286	NA	460408	460408	Former versus current smokers	18	NA	NA	41278	41278	-0.0577618	-0.0746157	-0.0320295	0.855876	0.833385	0.876223	0.138965	1362	99	99	1
Phenylalanine	Phenylalanine	94938	NA	117470	117470	Phenylalanine	931	NA	NA	22663	22663	-0.0576692	-0.0749385	-0.0319615	0.856083	0.834059	0.876718	0.139169	1364	99	99	1
Platelet count	Platelet count	383466	NA	478197	478197	Platelet count	3805	NA	NA	4250	4250	-0.0151578	-0.0541596	0.0333988	0.861399	0.838761	0.88075	0.755125	1363	95	95	5
post-traumatic stress disorder	post-traumatic stress disorder	NA	NA	346	346	Posttraumatic stress disorder	16	5131	15092	19884	15316.6	-0.0469856	-0.0709401	-0.0120911	0.857537	0.834473	0.876718	0.284257	1365	98	98	2
Probable Recurrent major depression (severe)	Probable Recurrent major depression (severe)	NA	NA	8904	8904	Major depressive disorder	8	9240	9519	18759	18754.9	-0.0364384	-0.0672471	0.00185692	0.858685	0.836652	0.877255	0.434584	1363	97	97	3
Prostate cancer	Prostate cancer	10367	138056	12866	12866	Prostate cancer	1080	1172	1157	2329	2328.9	-0.0580412	-0.0746238	-0.0345789	0.855249	0.835206	0.873769	0.138353	1356	99	99	1
Psoriasis (PsO)	Psoriasis (PsO)	5864	354529	7207	7207	Psoriasis	2058	1263	1558	2821	2790.15	-0.00487233	-0.0501589	0.0452399	0.861959	0.840237	0.882522	0.9201	1355	94	94	6
Pyruvate	Pyruvate	94713	NA	117194	117194	Pyruvate	932	NA	NA	24756	24756	-0.0469399	-0.0715149	-0.0147414	0.85764	0.835426	0.877445	0.284465	1366	98	98	2
Ratio of circulating triglycerides to circulating HDL	Ratio of circulating triglycerides to circulating HDL	343470	NA	427677	427677	Triglycerides in very large HDL	960	NA	NA	21536	21536	0.102544	0.0310397	0.171221	0.877801	0.856469	0.896856	3.12472	1378	84	84	16
Red blood cell (erythrocyte) count	Red blood cell (erythrocyte) count	383469	NA	478200	478200	Red blood cell count	3799	NA	NA	4250	4250	-0.0472154	-0.0707623	-0.0124991	0.857022	0.83661	0.877393	0.283215	1360	98	98	2
Rheumatoid arthritis (RA)	rheumatoid arthritis	NA	NA	5658	7808	Rheumatoid Arthritis	1204	29880	73758	103638	85061	-0.00438356	-0.0461879	0.0402769	0.863056	0.84316	0.881064	0.927569	1366	94	94	6
Schizophrenia_custom	Schizophrenia_custom	802	394039	1197	1197	Schizophrenia	3982	40675	64643	105318	99863.4	-0.0480083	-0.0726589	-0.0147828	0.855241	0.832201	0.875079	0.279675	1343	98	98	2
Sitting height female	Standing height female	213192	NA	272230	270172	Height (female)	127	NA	NA	73072	73072	0.134596	0.0604723	0.216251	0.882165	0.862548	0.90137	3.99924	1381	81	81	19
Standing height	Standing height	393982	NA	499997	499997	Height	142	NA	NA	253288	253288	0.134559	0.0601693	0.209504	0.88208	0.862055	0.900403	3.99634	1380	81	81	19
Standing height male	Standing height male	180788	NA	227735	227735	Height (male)	126	NA	NA	60588	60588	0.0811765	0.0162608	0.157022	0.874891	0.85516	0.892921	2.60465	1376	86	86	14
Systolic brachial blood pressure	Systolic blood pressure, automated reading	372551	NA	472411	24376	Systolic Blood Pressure	1094	NA	NA	69395	69395	-0.0363929	-0.068071	0.00248661	0.858787	0.836369	0.879239	0.434903	1364	97	97	3
Total fatty acids	Total fatty acids	94910	NA	117441	117441	Total fatty acids	948	NA	NA	13505	13505	0.0278415	-0.0232945	0.0854371	0.867808	0.848343	0.888187	1.49221	1373	91	91	9
Total volume of white matter hyperintensities (from T1 and T2_FLAIR images)	Total volume of white matter hyperintensities (from T1 and T2_FLAIR images)	17162	NA	20200	20200	White matter hyperintensity volume (GEE, adjusted for multivariable)	1541	NA	NA	705	705	-0.0520059	-0.0764909	-0.0174236	0.846237	0.82323	0.869828	0.263015	1263	98	98	2
Triglycerides	Triglycerides	376509	NA	469240	469240	Serum total triglycerides	946	NA	NA	21545	21545	0.0811765	0.0166865	0.149592	0.874891	0.854969	0.892955	2.60465	1376	86	86	14
type 1 diabetes	Type 1 Diabetes (T1D)	1420	354529	1876	438	Type 1 Diabetes	3820	9934	16956	26890	25056.3	-0.0365295	-0.0674461	0.0063032	0.858481	0.836205	0.878358	0.433946	1361	97	97	3
UlcerativeColitis_custom	Ulcerative colitis	2857	354529	3620	4348	Ulcerative colitis	2030	12366	33609	45975	36159.6	-0.0470773	-0.0705444	-0.0102052	0.857331	0.837397	0.879231	0.28384	1363	98	98	2
Urate	Urate	376357	NA	469051	469051	Urea	951	NA	NA	18814	18814	-0.0576692	-0.0741653	-0.029831	0.856083	0.834478	0.877672	0.139169	1364	99	99	1
Valine	Valine	94972	NA	117516	117516	Valine	952	NA	NA	24900	24900	-0.0363021	-0.0685745	0.00252938	0.858991	0.83639	0.878612	0.43554	1366	97	97	3
Vitamin D	Vitamin D	56050	NA	70747	70747	25-Hydroxyvitamin D level	3981	NA	NA	79366	79366	-0.0683995	-0.0777497	-0.0589951	0.854525	0.832883	0.874714	0	1362	100	100	0
Volume of amygdala (left)	Volume of amygdala (left)	18180	NA	21390	21390	Mean Amygdala	1220	NA	NA	13171	13171	-0.0578547	-0.0746739	-0.0321898	0.855667	0.833787	0.875881	0.138761	1360	99	99	1
Volume of hippocampus (right)	Volume of hippocampus (left)	18180	NA	21390	21390	Hippocampal volume (GEE, adjusted for multivariable)	1925	NA	NA	327	327	-0.0521118	-0.0766106	-0.0211459	0.845998	0.822455	0.869633	0.262599	1261	98	98	2
Waist circumference	Waist circumference	394166	NA	500376	500376	Waist circumference	168	NA	NA	244441	244441	-0.0363929	-0.0667483	-0.000206062	0.858787	0.837833	0.878927	0.434903	1364	97	97	3
Waist circumference adjusted for body mass index (WCadjBMI)	Waist circumference adjusted for body mass index (WCadjBMI)	393484	NA	499293	499293	Waist circumference (adjusted for BMI)	174	NA	NA	245749	245749	0.0383984	-0.0185028	0.0986682	0.868978	0.848904	0.888672	1.69259	1371	90	90	10
Waist circumference adjusted for body mass index (WCadjBMI) female	Waist circumference adjusted for body mass index (WCadjBMI) female	212925	NA	271860	271860	Waist circumference (female, adjusted for BMI)	178	NA	NA	134039	134039	-0.00429549	-0.0464957	0.0528268	0.863253	0.841597	0.883506	0.928927	1368	94	94	6
Waist circumference adjusted for body mass index (WCadjBMI) male	Waist circumference adjusted for body mass index (WCadjBMI) male	180557	NA	227433	227433	Waist circumference (male, adjusted for BMI)	176	NA	NA	109678	109678	-0.0151131	-0.0532683	0.0358581	0.861499	0.840332	0.881171	0.755679	1364	95	95	5
Waist circumference female	Waist circumference female	213243	NA	272299	272299	Waist circumference (female)	172	NA	NA	134594	134594	-0.0470315	-0.071403	-0.0151489	0.857434	0.83732	0.876631	0.284048	1364	98	98	2
Waist circumference male	Waist circumference male	180921	NA	228045	228045	Waist circumference (male)	170	NA	NA	110004	110004	-0.0471693	-0.0710374	-0.0154775	0.857125	0.835673	0.879087	0.283424	1361	98	98	2
Waist-to-hip ratio (WHR)	Waist-to-hip ratio (WHR)	394086	NA	500239	500239	Waist-hip ratio	180	NA	NA	226643	226643	-0.015024	-0.0556943	0.0294724	0.861699	0.841605	0.881642	0.756787	1366	95	95	5
Waist-to-hip ratio (WHR) female	Waist-to-hip ratio (WHR) female	213209	NA	272256	272256	Waist-hip ratio (female)	184	NA	NA	124591	124591	-0.0256635	-0.0604038	0.012538	0.860344	0.838589	0.879653	0.592882	1366	96	96	4
Waist-to-hip ratio (WHR) male	Waist-to-hip ratio (WHR) male	180875	NA	227983	227983	Waist-hip ratio (male)	182	NA	NA	100032	100032	-0.0685401	-0.0777775	-0.0588302	0.854209	0.832516	0.875243	0	1359	100	100	0
Waist-to-hip ratio adjusted for body mass index (WHRadjBMI)	Waist-to-hip ratio adjusted for body mass index (WHRadjBMI)	393454	NA	499256	499256	Waist-hip ratio (adjusted for BMI)	186	NA	NA	224456	224456	0.0383984	-0.0177661	0.09945	0.868978	0.848198	0.888247	1.69259	1371	90	90	10
Waist-to-hip ratio adjusted for body mass index (WHRadjBMI) female	Waist-to-hip ratio adjusted for body mass index (WHRadjBMI) female	212912	NA	271844	271844	Waist-hip ratio (female, adjusted for BMI)	190	NA	NA	123303	123303	0.0170725	-0.0339897	0.0745974	0.866163	0.845548	0.885527	1.2949	1370	92	92	8
Waist-to-hip ratio adjusted for body mass index (WHRadjBMI) male	Waist-to-hip ratio adjusted for body mass index (WHRadjBMI) male	180540	NA	227412	227412	Waist-hip ratio (male, adjusted for BMI)	188	NA	NA	99078	99078	-0.0364839	-0.0677792	0.00179645	0.858583	0.836962	0.877472	0.434265	1362	97	97	3
Weight	Weight	393709	NA	499762	499762	Weight	2000	NA	NA	1410	1410	-0.0587023	-0.0758768	-0.0343778	0.853764	0.831562	0.873622	0.136925	1342	99	99	1
Weight female	Weight female	213032	NA	272022	272022	Weight (female)	137	NA	NA	72378	72378	-0.0431889	-0.0801052	0.00557926	0.820552	0.79094	0.846961	0.459201	1058	96	96	4
Weight male	Weight male	180675	NA	227708	227708	Weight (male)	136	NA	NA	60016	60016	-0.0149795	-0.051623	0.0338198	0.861798	0.83903	0.881873	0.757341	1367	95	95	5
White blood cell (leukocyte) count	White blood cell (leukocyte) count	383465	NA	478195	478195	White blood cell count	3806	NA	NA	4239	4239	-0.00447188	-0.0475747	0.0453827	0.862858	0.841532	0.88263	0.926211	1364	94	94	6
Whole body fat-free mass	Whole body fat free mass	387945	NA	492328	492359	Lean body mass (whole body)	3977	NA	NA	38292	38292	-0.0363929	-0.0679339	0.00685512	0.858787	0.834866	0.877508	0.434903	1364	97	97	3
